# Supplementary material for: Mutational Pathways and Trade-Offs Between HisA and TrpF Functions: Implications for Evolution via Gene Duplication and Divergence
Source: Front Microbiol. 2020 Oct 14;11:588235. doi: 10.3389/fmicb.2020.588235 (PMC7591586; doi:10.3389/fmicb.2020.588235)
Supplement: Supplementary file 2 [file Table_1.XLSX]

## Sheet: Table S1
Supplementary Table S1. Isolated clones from single transformation of EP-PCR product.
Strain	Nt mut	AA mut	TrpF activity	STD	HisA activity	STD
DA42215	A386G	D129G	0.129795	0.0110688	0	0
DA42216	G55C	G19R	0.21007	0.0110783	0	0
DA42217	A180T A527T	R60Syn D176V	0.138576	0.0210603	0	0
DA42218	C30T A53G C63T C187T	D10Syn Q18R Y21Syn P63S	0.116097	0.00641366	1.0208	0.0408888
DA43975	A186G T356A C486T A527T G565A	I62M F119Y P162Syn D176V E189K	0.225335	0.0482747	0	0
DA43976	G55C G353A	G19R R118H	0.114215	0.00783859	0	0
DA43977	G55C G353A	G19R R118H	0.212007	0.0378006	0	0
DA43979	C303G G315T C324A G524A A527T T544A	I101M A105Syn S108Syn R175H D176V S182T	0.109208	0.0155009	0	0
DA45269	T506G	L169R	N/D		0	0
DA45270	G55C	G19R	N/D		0	0
DA45279	A386G	D129G	N/D		0	0
DA45282	T506G	L169R	N/D		0	0
DA45283	A386G	D129G	N/D		0	0
DA46537	G471A T506G	V157Syn L169R	0.23651	0.04366	0	0
DA46538	G12A T506G	P4Syn L169R	0.0984168	0.0143434	0	0
DA46539	C43A G312T C382A T383A	R15S T104Syn L128K	0.110586	0.0181381	0	0
DA46540	C35A C98G G268A A386C G588T	T12N P33R A90T D129A Q196H	0.226168	0.0174131	0	0
DA46541	T317A G366C C512T A527T	V106E Q122H T171I D176V	0.291421	0.0184602	0	0
DA46542	A86T A309T T506G	N29I S103Syn L169R	0.442961	0.0145534	0	0
DA46543	G76A T332C A386G T450A	D26N V111A D129G G150Syn	0.245885	0.0203391	0	0
DA46544	C43A G248A	R15S R83H	0.184094	0.0312793	0	0
DA46545	A527T C594A C723T	D176V A198Syn C241Syn	0.241372	0.0142762	0	0
DA46546	G55C A475T	G19R T159S	0.205056	0.0174914	0	0
DA46547	C219T C380G C492T A527C	N73Syn A127G G143Syn D176A	0.153056	0.0912973	0	0
DA46548	A386G	D129G	0.241238	0.00981442	0	0
DA46549	G55C T78A	G19R D26E	0.224545	0.0105112	0	0
DA46550	G336A G361A A527T C549T T582C C594A G647A	V112Syn A121T D176V N183Syn Y194Syn A198Syn G216D	0.233034	0.0166083	0	0
DA48097	A53G	Q18R	0.0860687	0.00240327	0.997247	0.0246669
DA48098	G280T C303A T433A	A94S I101Syn W145R	0.208564	0.0149039	0	0
DA48099	A53G C142T A147T	Q18R L48Syn V49Syn	0.156757	0.0188993	0.972294	0.0259135
DA60808	A167C C252T C512T A527T	D56A T84Syn T171I D176V	0.241756	0.00158198	0	0
DA60809	T506G T516C	L169R D172Syn	0.174271	0.0063477	0	0
DA60810	G456C T506G	S152Syn L169R	0.177237	0.00430044	0	0
DA60811	T506G	L169R	0.174726	0.00364885	0	0
DA60812	T506G	L169R	0.174164	0.00586836	0	0
DA60813	A386C	D129A	0.0878127	0.00272806	0	0
DA60814	G248A G430C	R83H G144R	0.137785	0.00577858	0	0
DA60815	A270G C311T G333A A386G C455T G562A A731C	A90Syn T104M V111Syn D129G S152L E188K N244T	0.0911593	0.0032902	0	0
DA60816	G55C	G19R	0.110786	0.00413326	0	0
DA60817	G12A G192A A386G A398G G711T	P4Syn L64Syn D129G D133G E237D	0.0742294	0.00634054	0	0
DA60818	G55C	G19R	0.0977657	0.0031146	0	0
DA60819	A350G A386G	E117G D129G	0.0892404	0.0045204	0	0
DA60820	G55C	G19R	0.0794507	0.00538255	0.981077	0.0159008
DA60821	A386G C403G	D129G H135D	0.0894499	0.00339615	0	0
DA60822	C247T T433A	R83C W145R	0.0836103	0.0038637	0	0
DA60823	G456A A527T	S152Syn D176V	0.0792168	0.00480511	0	0
DA60824	A147T A527T	V49Syn D176V	0.0785117	0.00953319	0	0
DA60825	A167G A527T	D56G D176V	0.0723942	0.00481589	0	0
DA60826	T57C C97A C324T G407A C411T T506G	G19Syn P33T S108Syn G136D T137Syn L169R	0.120795	0.00829312	0	0
DA60827	A53G T294C A504G G555A	Q18R R98Syn V168Syn S185Syn	0.0688552	0.00229704	0.998665	0.0212076
DA60828	C422T A465G A527T	A141V Q155Syn D176V	0.0653244	0.00296381	0	0
DA60829	A527T	D176V	0.0680551	0.00954589	0	0
DA60830	G216C T522A A527T C636T	V72Syn S176Syn D176V A212Syn	0.0979905	0.00878357	0	0
DA60831	A53G C261A A416T T433C A720G	Q18R D87E Q139L W145R Q240Syn	0.108231	0.0113998	0	0
DA60832	A53G	Q18R	0.0996565	0.00945455	0.991852	0.0161215
DA60833	G340T A527T	G114C D176V	0.0935227	0.0147043	0	0
DA60834	G242A G385T A570T A599T C658T	G81D D129Y V190Syn Q200L R220C	0.165305	0.0271291	0	0
DA60835	A53G C635T	Q18R A212V	0.108847	0.0100865	0.998015	0.0225848
DA60836	A53G A154T C455T G722A	Q18R T52S S152L C241Y	0.102541	0.00157414	0.898222	0.0168577
DA60837	C455T A527T	S152L D176V	0.105225	0.0153543	0	0
DA60838	A338G A527T A631G	K113R D176V I211V	0.110082	0.0058474	0	0
DA60839	A53G A497G	Q18R K166R	0.0828048	0.00688532	0.997076	0.0134046
DA60840	A77T C247G G568C	D26V R83G V190L	0.0807336	0.0140883	0.667621	0.0197331
DA60841	A527T	D176V	0.110614	0.017086	0	0
DA60842	G235C C636T	G79R A212Syn	0.10439	0.00886357	0	0
DA60843	T84A A279C A527T	G28Syn K93N D176V	0.116899	0.00984802	0	0
DA60844	G75C G248A G385T T425C C528T	R25Syn R83H D129Y V142A D176Syn	0.097081	0.0069738	0	0
DA60845	A53G A729C	Q18R Q243H	0.0877086	0.00565953	0	0
DA60846	A258C A310G G385T	E86D T104A D129Y	0.104149	0.0148895	0.999053	0.0186766
DA60847	A53G	Q18R	0.0934074	0.00559478	0	0
DA60848	C243T A386C C429A C476T	G81Syn D129A S143R T159I	0.0901957	0.0072092	0	0
DA60849	C243T A386C C429A C476T	G81Syn D129A S143R T159I	0.0784633	0.0100013	0	0
DA60850	T433C	W145R	0.0677343	0.00598562	0	0
N/D = not determined
Nt mut = nucleotide mutation
AA mut = amino acid mutation
STD = standard deviation of eight replicates

## Sheet: Table S2
Supplementary Table S2. All 1st step improved clones.
						TrpF activity		HisA activity
Strain number	Mutagenesis of strain	Nt mut before evol	AA mut before evol	Nt mut 1x improved	AA mut 1x improved	Fitness	STD	Fitness	STD
DA57660	DA41697	T506G	L169R	G69A G133A	R23Syn V45M	0	0	0	0
DA57661	DA41697	T506G	L169R	C73T C94T G235A C252T C432T	R25W L32Syn G79S T84Syn G144Syn	0.566721	0.0184128	0	0
DA57669	DA41697	T506G	L169R	T174A G248A	A58Syn R83H	0.124354	0.0124256	0	0
DA57670	DA41697	T506G	L169R	C73T G468A	R25W L156Syn	0.206402	0.0102964	0	0
DA57671	DA41697	T506G	L169R	-	-	0.11578	0.0109298	0	0
DA57672	DA41697	T506G	L169R	C63T	Y21Syn	0.122737	0.0207649	0	0
DA59570	DA41697	T506G	L169R	G69A C97T	R23Syn P99S	0.306165	0.00793633	0	0
DA59571	DA41697	T506G	L169R	G69A G235A C429T	R23Syn G79S S143Syn	0.439688	0.00702072	0	0
DA59572	DA41697	T506G	L169R	G133A G588T	V45M Q196H	0.345116	0.00693482	0	0
DA59573	DA41697	T506G	L169R	A184T C410A C618T	I62L T137N G206Syn	0.309614	0.0106914	0	0
DA59574	DA41697	T506G	L169R	G349C A350G	E117R	0.264812	0.00662938	0	0
DA59575	DA41697	T506G	L169R	T(-16)Del G558A G568C	5'UTRdel L186Syn V190L	0.39204	0.0102561	0	0
DA59576	DA41697	T506G	L169R	T(-14)G	5'UTRmut	0.254574	0.00755029	0	0
DA59577	DA41697	T506G	L169R	A279G G424A	K93Syn V142I	0.245248	0.00813391	0	0
DA57652	DA41698		dup13-15	T6C C94T	I2Syn L32Syn	0.560647	0.00789392	0	0
DA57653	DA41698		dup13-15	G105A	L35Syn	0.441711	0.00755981	0	0
DA57654	DA41698		dup13-15	C651T	T217Syn	0.440104	0.00435073	0	0
DA57655	DA41698		dup13-15	C99T G130C G157T	P33Syn G44R G53C	0.49383	0.00572264	0	0
DA59576	DA41697	T506G	L169R	T(-14)G	5'UTRmut	0.254574	0.00755029	0	0
DA59577	DA41697	T506G	L169R	A279G G424A	K93Syn V142I	0.245248	0.00813391	0	0
DA58717	DA42215	A386G	D129G	A86T	N29I	0.116808	0.00720358	0	0
DA58718	DA42215	A386G	D129G	G268A C477A G487A	A90T T159Syn V163I	0.107027	0.00736273	0	0
DA58719	DA42215	A386G	D129G	T225A T307A C360G	P75Syn S103T G120Syn	0.16983	0.0068367	0	0
DA58720	DA42215	A386G	D129G	-	-	0.0863832	0.00746091	0	0
DA58721	DA42215	A386G	D129G	-	-	0.0819353	0.00849919	0	0
DA58722	DA42215	A386G	D129G	T6C A107G	I2Syn Q36R	0.0916406	0.00945552	0	0
DA58723	DA42215	A386G	D129G	G361A C702T	A121T T234Syn	0.0973349	0.00648862	0	0
DA57664	DA42216	G55C	G19R	G239C C281T G286A C380G G381C A465G C525T A715G	G80A A94V V96I A127G Q155Syn R175Syn I239V	0.119809	0.0171897	0	0
DA57665	DA42216	G55C	G19R	A319G G361A	K107E A121T	0.2122	0.00556008	0	0
DA57666	DA42216	G55C	G19R	G74A G588C	R25Q Q196H	0.169752	0.0256326	0	0
DA57667	DA42216	G55C	G19R	G316T	V106L	0.176434	0.0119887	0	0
DA59578	DA42216	G55C	G19R	A(-23)del C(-15)del	5'UTRdel 5'UTRdel	0.254059	0.00235817	0	0
DA59579	DA42216	G55C	G19R	A24G C247T	L8Syn R83C	0.191951	0.00257385	0	0
DA59580	DA42216	G55C	G19R	A307G G235A T316C G331A A437C	Q36R G79S V106A V111M Q146P	0.166569	0.0043599	0	0
DA59581	DA42216	G55C	G19R	A154T G226A C251T	T52S V76I T84I	0.145747	0.0240703	0	0
DA57668	DA46548	A386G	D129G	G12A C323T C466G G567A	P4Syn S108F L156V E189Syn	0.159305	0.0118483	0	0
DA57673	DA46548	A386G	D129G	G340A C360A C466A	G314S G120Syn L156M	0.136154	0.00576442	0	0
DA57674	DA46548	A386G	D129G	-	-	0.0758092	0.00982196	0	0
DA57675	DA46548	A386G	D129G	G534T	T178Syn	0.0805201	0.0134139	0	0
DA58682	DA46548	A386G	D129G	-	-	0.0725857	0.00821016	0	0
DA59590	DA46548	A386G	D129G	A77T G248A	D26V R83A	0.2016	0.00710499	0	0
DA59591	DA46548	A386G	D129G	A(-23)del	5'UTRdel	0.115111	0.00791487	0	0
DA59592	DA46548	A386G	D129G	A186G	I62M	0.177358	0.0045905	0	0
DA59593	DA46548	A386G	D129G	C43T	R15C	0.174874	0.0114581	0	0
DA59594	DA46548	A386G	D129G	G133C G172A	V45L A58T	0.17183	0.00410409	0	0
DA59595	DA46548	A386G	D129G	A186G G456T G534A A696C	I62M S152Syn T178Syn K232N	0.146806	0.00591006	0	0
DA59596	DA46548	A386G	D129G	G242A	G81D	0.173856	0.00626776	0	0
DA59597	DA46548	A386G	D129G	G68T C466A	R23L L156M	0.141707	0.0068528	0	0
DA57656	DA50005	G385C A386C C387G	D129P	G428A	S143N	0.433087	0.00626087	0	0
DA57657	DA50005	G385C A386C C387G	D129P	A71G G248A	Q24R R83H	0.521104	0.00439453	0	0
DA57658	DA50005	G385C A386C C387G	D129P	G538T C382A A695G	G80C L128I K232R	0.507936	0.00248369	0	0
DA57659	DA50005	G385C A386C C387G	D129P	A86T	N29I	0.365034	0.00529033	0	0
DA58683	DA50007	A386C	D129A	C43T T633A	R15C I211Syn	0.142103	0.0126139	0	0
DA58684	DA50007	A386C	D129A	C97T	P33S	0.102441	0.0069786	0	0
DA59233	DA50007	A386C	D129A	A218G T595C	N73S F199V	0.170563	0.00626521	0	0
DA59234	DA50007	A386C	D129A	C(-15)Del	5'UTRdel	0.212597	0.0094389	0	0
DA59235	DA50007	A386C	D129A	C269A G662A A719R	A90E G221D A240R	0.175472	0.00661101	0	0
DA59236	DA50007	A386C	D129A	-	-	0.09859	0.0116752	0	0
DA59237	DA50007	A386C	D129A	C(-17)Del	5'UTR del	0.201122	0.00769335	0	0
DA59238	DA50007	A386C	D129A	C97T G733A	P33S V245I	0.130794	0.00769832	0	0
DA59239	DA50007	A386C	D129A	G12T	P4Syn	0.097139	0.0103749	0	0
DA59240	DA50007	A386C	D129A	C505G	L169V	0.159931	0.00384761	0	0
DA58685	DA50010	T433A	W145R	G242A C382A A730T	G81D L128I N244Y	0.191875	0.0114135	0	0
DA59241	DA50010	T433A	W145R	G242A	G81D	0.156299	0.0293054	0	0
DA59242	DA50010	T433A	W145R	C(-17)Del	5'UTRdel	0.111927	0.0182504	0	0
DA59243	DA50010	T433A	W145R	C362T	A121V	0.102301	0.0172106	0	0
DA59244	DA50010	T433A	W145R	G367A	A123T	0.114914	0.0192994	0	0
DA59584	DA50010	T433A	W145R	G208T C380G C682T	A70S A127G L228Syn	0.150093	0.00546304	0	0
DA59585	DA50010	T433A	W145R	C136T G345C	L46Syn W115C	0.57652	0.060434	0	0
DA59586	DA51637	A527T	D176V	C52A G157T G256A G424A C651T	Q18K G53C E86K V142I T217Syn	0.114947	0.00359058	0	0
DA59587	DA51637	A527T	D176V	G526A T597A A620T	D176I F199L D207V	0.134866	0.0084636	0	0
DA59588	DA51637	A527T	D176V	G334A	V112M	0.117027	0.00576367	0	0
DA59589	DA51637	A527T	D176V	T134A C161A G297C	V45E A54D V99Syn	0.113585	0.00606318	0	0
DA59598	DA51637	A527T	D176V	G242A G246T G284A G423A	G81D V82Syn G95D A141Syn	0.367757	0.0088603	0	0
DA59599	DA51637	A527T	D176V	G305A	G102D	0.236037	0.00384538	0	0
DA59600	DA51637	A527T	D176V	G316C	V106L	0.196876	0.0110539	0	0
DA59601	DA51637	A527T	D176V	C314T	A105V	0.190764	0.00655179	0	0
DA59602	DA51637	A527T	D176V	G316A	V106M	0.151978	0.00464967	0	0
DA59603	DA51637	A527T	D176V	C52A C91A C92A C269A G418A G565A C660T	Q18K P31N A90E V140M E189K R220Syn	0.174098	0.00944209	0	0
DA59604	DA51637	A527T	D176V	C14T G37A G430A	A5V V13M G144S	0.180801	0.0121099	0	0
DA59605	DA51637	A527T	D176V	C(-17)del C(-15)del C219A G232C	5'UTRdel 5'UTRdel N73K V78L	0.189821	0.00375604	0	0
DA59245	DA51638	A527C	D176A	C187T G241T G265A C676T	P63S G81C A89T R226C	0.222376	0.00845385	0	0
DA59246	DA51638	A527C	D176A	G266T G305A	A89V G102D	0.188273	0.00254358	0	0
DA59247	DA51638	A527C	D176A	G241T C635T	G81C A212V	0.150625	0.00488678	0	0
DA59248	DA51638	A527C	D176A	G172A G235A G267A C513T	A58T G79S A89Syn T171Syn	0.15992	0.00570904	0	0
DA59249	DA51638	A527C	D176A	G235A G238A A629G	G79S G80S D210G	0.142296	0.00478234	0	0
DA59250	DA51638	A527C	D176A	G171T C512T C535T	P57Syn T171I L179Syn	0.123369	0.00563811	0	0
DA59251	DA51638	A527C	D176A	C342T G385C A402T G502A	G114Syn D129H E134D V168I	0.111804	0.00905601	0	0
DA59252	DA51638	A527C	D176A	G241T T450C	G81C G150Syn	0.135809	0.00515354	0	0
DA59606	DA51638	A527C	D176A	T102A G133A A164G G379C C399T C535A G540T	R34Syn V45M K55R A127P D133Syn L179M A180Syn	0.197015	0.0094103	0	0
DA59607	DA51638	A527C	D176A	G385A C411T C583T	D129N T137Syn P195S	0.169894	0.00882971	0	0
DA59608	DA51638	A527C	D176A	G235C	G79R	0.145744	0.00425451	0	0
DA59609	DA51638	A527C	D176A	C380G	A127G	0.163547	0.00991975	0	0
DA60258	DA51638	A527C	D176A	C43A G235A G289A	R15S G79S A97T	0.376124	0.0127646	0	0
DA60259	DA51638	A527C	D176A	G133A C303T G367A	V45M I101Syn A123T	0.409543	0.00315078	0	0
DA60260	DA51638	A527C	D176A	G242A C663A	G81D G221Syn	0.360618	0.00898705	0	0
DA60261	DA51638	A527C	D176A	G242A A270G	G81D A90Syn	0.359267	0.00249002	0	0
DA58686	DA48097	A53G	Q18R	G74A C240T T307C	R25Q G80Syn S103P	0.158242	0.0138316	0	0
DA58687	DA48097	A53G	Q18R	C63T C187T G242A	Y21Syn P63S G81D	0.152338	0.0130412	0	0
DA58688	DA48097	A53G	Q18R	C155G T357C C429T	T52S F119Syn S143Syn	0.15206	0.0132785	1.01655	0.0148543
DA58689	DA48097	A53G	Q18R	C161A T306A T519C G538A C640T	A54D G102Syn I173Syn A180T L214Syn	0.0858594	0.0137985	0	0
DA59253	DA48097	A53G	Q18R	G304C	G102R	0.1627	0.00648935	0	0
DA59254	DA48097	A53G	Q18R	G54A G135A C247A C513T	R18Syn V45Syn R83S T171Syn	0.072052	0.0123604	0	0
DA59255	DA48097	A53G	Q18R	C219T	N73Syn	0.106064	0.0186432	0	0
DA59256	DA48097	A53G	Q18R	G392A G421T	R131H A141S	0.122765	0.00450511	0.138554	0.00597121
DA59257	DA48097	A53G	Q18R	G133C G179A G297C	V45L R60Q V99Syn	0.138795	0.00594879	1.01202	0.0180422
DA59258	DA48097	A53G	Q18R	A86T	N29I	0.107869	0.00878014	0.857685	0.00285203
DA59259	DA48097	A53G	Q18R	A50G G646A	H17R G216S	0.119668	0.00387712	0.212005	0.00521687
DA59260	DA48097	A53G	Q18R	C481A	L161I	0.0920993	0.0103587	1.0074	0.0157306
DA60275	DA48097	A53G	Q18R	A(-5)G	5'UTRmut	0.0180937	0.0043972	0.998727	0.0180937
DA60276	DA48097	A53G	Q18R	G304C C573T C639A	G102R C191Syn A213Syn	0.178431	0.00328172	0	0
DA60277	DA48097	A53G	Q18R	G242A C342G	G81D G114Syn	0.170696	0.0011179	0	0
DA60278	DA48097	A53G	Q18R	G55C T249A T604G A729T	G19R R83Syn S202A Q243H	0.196365	0.00356255	0	0
DA60279	DA48097	A53G	Q18R	G242A G268A	G81D A90T	0.173713	0.00314395	0	0
DA60280	DA48097	A53G	Q18R	G304C G468C T522A	G102R L156Syn S174Syn	0.169862	0.00447097	0	0
DA60281	DA48097	A53G	Q18R	G242A G268A T582C	G81D A90T Y194Syn	0.183218	0.0104373	0	0
DA60282	DA48097	A53G	Q18R	G242A C678T	G81D R226Syn	0.169991	0.00656091	0	0
DA60283	DA48097	A53G	Q18R	T506G	L169R	0.155351	0.00573606	0	0
DA60284	DA48097	A53G	Q18R	G304C C360T	G102R G120Syn	0.180701	0.0030305	0	0
DA60285	DA48097	A53G	Q18R	G242A	G81D	0.170124	0.00416691	0	0
DA60286	DA48097	A53G	Q18R	G68T G179A	R23L T60Q	0.205701	0.0186802	0	0
DA59261	DA50011	C380G G381C	A127G	C43T G88A	R15C D30N	0.113923	0.0200699	0.304889	0.00501103
DA60561	DA50011	C380G G381C	A127G	G55C C243T G474T C717T	G19R G81Syn E158D I239Syn	0.285631	0.0104567	0	0
DA60562	DA50011	C380G G381C	A127G	T506G	L169R	0.266426	0.00918193	0	0
DA60563	DA50011	C380G G381C	A127G	G55C	G19R	0.28524	0.00812387	0	0
DA60564	DA50011	C380G G381C	A127G	T506G	L169R	0.26188	0.00674396	0	0
DA60565	DA50011	C380G G381C	A127G	G316C A527T	V106L D176V	0.347346	0.00601501	0	0
DA60566	DA50011	C380G G381C	A127G	T506G C702A	L169R T234Syn	0.259946	0.00571864	0	0
DA60567	DA50011	C380G G381C	A127G	T506G	L169R	0.256685	0.00553338	0	0
DA60568	DA50011	C380G G381C	A127G	G55C	G19R	0.268019	0.00626901	0	0
DA58692	DA50013	C43A	R15S	T389C	V130A	0.130587	0.0103559	0	0
DA58693	DA50013	C43A	R15S	C247T	R83C	0.107584	0.00720221	0	0
DA58694	DA50013	C43A	R15S	G157T	G53C	0.110745	0.0139158	0	0
DA59262	DA50013	C43A	R15S	G133A C274T A412C C512T C591T	V45M L92Syn K138Q T171I I197Syn	0.252317	0.00392955	0	0
DA59263	DA50013	C43A	R15S	T225C C512T	P75Syn T171I	0.17362	0.00324482	0	0
DA59264	DA50013	C43A	R15S	G238T C457A	G80C L153M	0.153559	0.0084714	0	0
DA59265	DA50013	C43A	R15S	C117T G235A	A39Syn G79S	0.159911	0.00199655	0.0848688	0.00299865
DA59266	DA50013	C43A	R15S	G418A	V140M	0.127212	0.00685124	0	0
DA59267	DA50013	C43A	R15S	G242A	G81D	0.1475	0.00867219	0	0
DA59268	DA50013	C43A	R15S	G242A	G81D	0.150982	0.00329984	0	0
DA59269	DA50013	C43A	R15S	G226A A320C G369C A409C	V76I K107R A123Syn T137P	0.0948044	0.00800287	0	0
DA59582	DA50013	C43A	R15S	G262A C512T	V88I T171I	0.21538	0.00619119	0	0
DA59583	DA50013	C43A	R15S	G316C	V106L	0.162631	0.00380268	0	0
DA59610	DA50013	C43A	R15S	G235C C660T	G79R R220Syn	0.191909	0.00938238	0	0
DA59611	DA50013	C43A	R15S	T518G	I173S	0.18987	0.00605837	0	0
DA59612	DA50013	C43A	R15S	G460A	E154K	0.144584	0.00599857	0	0

## Sheet: Table S3
Supplementary Table S3. Eleven re-constructed hisA with single amino acid mutations were selected for evolution towards improved TrpF activity and tested under three different expression conditions.
				TrpF activity cobA		HisA activity cobA		TrpF activity araBAD 0.05% ara		HisA activity araBAD 0.05% ara		TrpF activity araBAD 0.0001% ara		HisA activity araBAD 0.0001% ara
DA nr cobA	DA nr araBAD	Nucleotide mutation	Amino acid mutation	Fitness	Standard deviation	Fitness	Standard deviation	Fitness	Standard deviation	Fitness	Standard deviation	Fitness	Standard deviation	Fitness	Standard deviation
DA41697	DA51990	T506G	L169R	0.174028	0.00980942	0	0	0.511292	0.0113109	0	0	0	0	0	0
DA41698	DA51991		dup13-15	0.42219	0.0162984	0	0	0.704607	0.0283632	0	0	0	0	0	0
DA42216	DA51993	G55C	G19R	0.132816	0.00772929	0	0	0.233313	0.0149048	0	0	0	0
DA46548	DA51994	A386G	D129G	0.111796	0.00887028	0	0	0.222423	0.00857375	0	0	0	0	0	0
DA50005	DA51997	G385C A386C C387G	D129P	0.271389	0.00548713	0	0	0.496501	0.0438051	0	0	0	0	0	0
DA50007	DA51998	A386C	D129A	0.120486	0.00738824	0	0	0.209704	0.00491614	0	0	0	0	0	0
DA50010	DA52001	T433A	W145R	0.0624249	0.0109013	0	0	0.101601	0.0195924	0	0	0	0	0	0
DA51637	DA52005	A527T	D176V	0.101432	0.006629	0	0	0.155818	0.00763654	0	0	0	0	0	0
DA51638	DA52006	A527C	D176A	0.0543285	0.0113482	0	0	0.0398156	0.00731601	0	0	0	0	0	0
DA48097	DA51996	A53G	Q18R	0.0860687	0.00240327	1	0.02	0.145267	0.00931931	0.999435	0.0125129	0	0	0.576693	0.0710192
DA50011	DA52002	C380G G381C	A127G	0.025	0.024	1.07	0.02	0.0805346	0.0225633	1.02094	0.0211671	0	0	0.752928	0.0176496
DA50013	DA52004	C43A	R15S	0.025	0.024	0.8	0.02	0.0635687	0.0382053	1.01108	0.0204254	0	0	0.188679	0.0254386
				too slow to measure in bioscreen (0 < rel gr < 0.05)

## Sheet: Table S4
Supplementary Table S4. All strains with restored HisA acitivity.
						TrpF activity		HisA activity
Strain number	Mutagenesis of strain	Nt mut before evol	AA mut before evol	Nt mut 1x improved	AA mut 1x improved	Fitness	STD	Fitness	STD
DA59989	DA41697	T506G	L169R	T150C G305C T506A A731G	D50Syn G102A L169Q N244S	0		0.992781	0.0173649
DA60728	DA41697	T506G	L169R	C477G T506A	T159Syn L169Q	0		0.952657	0.0161029
DA60732	DA41697	T506G	L169R	T506A T721C	L169Q C241R	0		0.986136	0.0400605
DA60733	DA41697	T506G	L169R	C223A T506A A675T	P75T L169Q G225Syn	0		0.966802	0.0133483
DA60735	DA41698		dup13-15	G32A C199A	G11D L67M	0		0.478206	0.0096446
DA60744	DA41698		dup13-15	G32A T54A	G11D V15:2Syn	0		0.327112	0.0085882
DA60745	DA41698		dup13-15	G32AG G139T C164G	G11D G47W T55S	0		0.28686	0.0110432
DA57651	DA42215	A386G	D129G	G12A C380A G588A A735G	P4Syn A127E Q196Syn V245Syn	0		0.547217	0.0103672
DA60738	DA50007	A386C	D129A	C381A	A127E	0		0.348359	0.0181876
DA60739	DA50007	A386C	D129A	C381A	A127E	0		0.348642	0.00984846

## Sheet: Table S5
Supplementary Table S5. (A-L) The mutation spectra and the number of times a certain mutation was observed during evolution towards increased TrpF activity varies depending on the starting mutation.
A			B			C			D
L169R 38 strains			dup13-15 26 strains			G19R 18 strains			D129G 36 strains
Mutation	# observed		Mutation	# observed		Mutation	# observed		Mutation	# observed
V45M	5		G81D	3		G79S	3		R15C	4
R23Syn	3		R23Syn	2		R25Q	2		R25Q	2
T52S	3		L32Syn	2		V96I	2		I62M	2
H167Syn	3		P33S	2		A127G	2		G95Syn	2
R25W	2		V112L	2		Q155Syn	2		G120Syn	2
R60Syn	2					R175Syn	2		L153Syn	2
G79S	2					I239V	2		L156M	2
S108Syn	2								T178Syn	2
S149Syn	2
L156Syn	2
Q243H	2
E			F			G			H
D129P 14 strains			D129A 23 strains			W145R 17 strains			D176V 28 strains
Mutation	# observed		Mutation	# observed		Mutation	# observed		Mutation	# observed
Q196H	3		D176V	5		D26V	2		R15C	6
H47Y	2		P33S	2		G81D	2		Q18K	3
G80C	2		F116Syn	2		R83C	2		G11D	2
G81D	2		L153Syn	2		R220S	2		R15S	2
			S202Syn	2					R15H	2
									G102D	2
									G144S	2
									D176I	2
									T217S	2
									R220S	2
									R220Syn	2
I			J			K			L
D176A 34 strains			Q18R 48 strains			A127G 26 strains			R15S 36 strains
Mutation	# observed		Mutation	# observed		Mutation	# observed		Mutation	# observed
V45L	4		G81D	6		L169R	6		V45M	4
G79S	4		Q24L	5		G19R	3		L169R	4
K107R	4		G102R	4		L126Syn	3		T171I	4
G216C	4		R23L	3		R15C	2		V130A	3
R15C	3		G79S	3		V76Syn	2		A39Syn	2
G81C	3		A127G	3		R226C	2		G79S	2
R15S	2		H17R	2					G80C	2
D26V	2		D20T	2					G81D	2
V45M	2		T52S	2					G102S	2
T67S	2		R83S	2					D133V	2
T67Syn	2		A90T	2					N148K	2
G81D	2		S103P	2					L186Syn	2
R83H	2		G114Syn	2					I197Syn	2
R83H	2		G120Syn	2					A212T	2
E117D	2		K236Syn	2
A127G	2
H135R	2
A180Syn	2
R226C	2

## Sheet: Table S6
Supplementary Table S6. The number of times a certain mutation was observed during evolution towards increased TrpF activity varies greatly from 0 to 6 times and the most observed mutation was found 20 times. # lin with mut = number of lineages where the mutation was observed at least once during evolution towards increased TrpF activity.
	Mutation before evolution towards incrased TrpF activiy
Mutation	L169R	dup13-15	G19R	D129G	D129P	D129A	W145R	D176V	D176A	Q18R	A127G	R15S	Sum	# lin with mut
G81D	0	3	1	1	2	0	2	1	2	6	0	2	20	9
R15C	0	0	0	4	0	1	0	6	3	0	2	0	16	5
G79S	2	0	3	0	0	0	0	1	4	3	0	2	15	6
V45M	5	0	1	0	0	0	0	0	2	0	1	4	13	5
L169R	0	0	0	0	0	0	0	0	0	1	6	4	11	3
D176V	0	0	0	1	0	5	0	1	1	1	1	1	11	7
A127G	0	1	2	0	0	1	1	0	2	3	0	0	10	6
R15S	1	0	0	0	1	1	0	2	2	0	1	0	8	6
T52S	3	0	1	0	0	0	0	0	0	2	1	0	7	4
V45L	0	0	0	1	0	0	0	0	4	1	1	0	7	4
Q196H	1	1	1	0	3	1	0	0	0	0	0	0	7	5
T171I	0	0	0	0	0	0	0	1	1	0	0	4	6	3
G80C	0	1	0	0	2	1	0	0	0	0	0	2	6	4
R220S	1	0	0	0	0	0	2	2	0	0	0	1	6	4
G114Syn	0	1	0	0	1	0	0	1	1	2	0	0	6	5
G144S	1	0	0	0	0	1	1	2	0	1	0	0	6	5
R25Q	0	1	2	2	0	0	0	0	0	1	0	0	6	4
R23Syn	3	2	0	0	0	0	0	0	0	1	0	0	6	3
P33S	1	2	0	0	0	2	0	0	1	0	0	0	6	4
L186Syn	1	0	0	0	0	0	1	0	0	0	1	2	5	4
G102S	0	1	0	1	0	0	0	0	0	1	0	2	5	4
V106L	0	1	1	0	0	0	0	1	0	0	1	1	5	5
G80S	0	1	0	1	0	0	0	0	1	1	0	1	5	5
L156Syn	2	0	0	0	1	0	0	0	0	1	0	1	5	4
K107R	0	0	0	0	0	0	0	0	4	0	0	1	5	2
A180Syn	1	0	0	0	0	0	1	0	2	0	0	1	5	4
R83C	0	1	1	0	0	0	2	0	0	0	0	1	5	4
P4Syn	0	0	0	1	0	1	0	0	1	1	1	0	5	5
Q24L	0	0	0	0	0	0	0	0	0	5	0	0	5	1
G102R	0	0	0	0	0	1	0	0	0	4	0	0	5	2
R83S	1	0	0	0	0	1	0	0	1	2	0	0	5	4
A90T	1	0	0	0	0	1	0	0	1	2	0	0	5	4
G221S	1	0	0	0	0	1	0	1	1	1	0	0	5	5
R25W	2	0	0	1	0	0	0	1	0	1	0	0	5	4
L153Syn	0	0	0	2	0	2	0	0	0	1	0	0	5	3
G81C	0	0	0	0	1	1	0	0	3	0	0	0	5	3
D26V	0	0	0	1	0	0	2	0	2	0	0	0	5	3
R83H	1	1	0	0	1	0	0	0	2	0	0	0	5	4
T217S	0	1	0	0	0	0	1	2	1	0	0	0	5	4
G53C	0	1	0	0	0	0	0	1	0	1	0	1	4	4
E117D	0	0	0	0	0	0	1	0	2	0	0	1	4	3
R220Syn	1	0	0	0	0	0	0	2	0	0	0	1	4	3
G19R	0	0	0	0	0	0	0	0	0	1	3	0	4	2
R226C	0	0	0	0	0	0	0	0	2	0	2	0	4	2
L32Syn	1	2	0	0	0	0	0	0	0	0	1	0	4	3
R23L	0	0	0	1	0	0	0	0	0	3	0	0	4	2
G120Syn	0	0	0	2	0	0	0	0	0	2	0	0	4	2
R83Syn	1	0	0	0	0	1	0	0	1	1	0	0	4	4
G221Syn	1	0	0	0	0	1	0	0	1	1	0	0	4	4
G144Syn	1	0	0	0	0	1	0	1	0	1	0	0	4	4
Y21Syn	1	0	0	1	0	0	0	1	0	1	0	0	4	4
G216C	0	0	0	0	0	0	0	0	4	0	0	0	4	1
T67S	0	1	0	1	0	0	0	0	2	0	0	0	4	3
G102D	1	0	0	0	0	0	0	2	1	0	0	0	4	3
R34Syn	0	0	0	0	1	0	1	1	1	0	0	0	4	4
Q18K	0	0	0	1	0	0	0	3	0	0	0	0	4	2
V130A	0	0	0	0	0	0	0	0	0	0	0	3	3	1
G102Syn	0	0	0	1	0	0	0	0	0	1	0	1	3	3
V88I	0	0	0	0	1	0	0	1	0	0	0	1	3	3
S152T	1	0	0	0	0	1	0	0	0	0	0	1	3	3
L126Syn	0	0	0	0	0	0	0	0	0	0	3	0	3	1
G44Syn	1	0	0	0	0	0	0	0	0	1	1	0	3	3
L179Syn	0	0	0	0	1	0	0	0	1	0	1	0	3	3
G11D	0	0	0	0	0	0	0	2	0	0	1	0	3	2
G81Syn	1	0	0	0	0	1	0	0	0	0	1	0	3	3
H47Y	0	0	0	0	2	0	0	0	0	0	1	0	3	2
V99Syn	0	0	0	0	0	0	0	1	1	1	0	0	3	3
G44E	0	0	0	0	0	0	1	0	1	1	0	0	3	3
R131H	0	0	0	0	1	0	0	0	1	1	0	0	3	3
A94V	0	0	1	0	0	0	0	0	1	1	0	0	3	3
V157Syn	0	1	0	0	0	0	0	0	1	1	0	0	3	3
P63S	1	0	0	0	0	0	0	0	1	1	0	0	3	3
G80Syn	0	1	0	1	0	0	0	0	0	1	0	0	3	3
S143Syn	1	1	0	0	0	0	0	0	0	1	0	0	3	3
R60Syn	2	0	0	0	0	0	0	0	0	1	0	0	3	2
Q243H	2	0	0	0	0	0	0	0	0	1	0	0	3	2
H135R	0	0	0	0	0	0	1	0	2	0	0	0	3	2
T217Syn	0	1	0	0	0	0	0	1	1	0	0	0	3	3
F116Syn	0	0	0	0	0	2	0	0	1	0	0	0	3	2
K55R	0	0	0	1	0	1	0	0	1	0	0	0	3	3
A58T	0	0	0	1	0	1	0	0	1	0	0	0	3	3
L128I	0	1	0	0	1	0	1	0	0	0	0	0	3	3
L156M	0	0	0	2	0	0	1	0	0	0	0	0	3	2
S202Syn	0	0	1	0	0	2	0	0	0	0	0	0	3	2
R175Syn	0	0	2	0	0	1	0	0	0	0	0	0	3	2
A238Syn	1	0	1	0	0	1	0	0	0	0	0	0	3	3
H167Syn	3	0	0	0	0	0	0	0	0	0	0	0	3	1
A39Syn	0	0	0	0	0	0	0	0	0	0	0	2	2	1
D133V	0	0	0	0	0	0	0	0	0	0	0	2	2	1
N148K	0	0	0	0	0	0	0	0	0	0	0	2	2	1
I197Syn	0	0	0	0	0	0	0	0	0	0	0	2	2	1
A212T	0	0	0	0	0	0	0	0	0	0	0	2	2	1
P75Syn	0	0	0	0	0	0	0	0	0	0	1	1	2	2
I173S	0	0	0	0	0	0	0	0	0	1	0	1	2	2
G79R	0	0	0	0	0	0	0	0	1	0	0	1	2	2
D133Syn	0	0	0	0	0	0	0	0	1	0	0	1	2	2
G150S	0	0	0	0	0	0	0	0	1	0	0	1	2	2
L92Syn	0	0	0	0	0	0	0	1	0	0	0	1	2	2
V140M	0	0	0	0	0	0	0	1	0	0	0	1	2	2
G136Syn	0	0	0	0	0	1	0	0	0	0	0	1	2	2
A192Syn	0	0	0	0	0	1	0	0	0	0	0	1	2	2
V76I	0	0	1	0	0	0	0	0	0	0	0	1	2	2
V76Syn	0	0	0	0	0	0	0	0	0	0	2	0	2	1
T52Syn	0	0	0	0	0	0	0	0	0	1	1	0	2	2
G177Syn	0	0	0	0	0	0	0	0	0	1	1	0	2	2
A213Syn	0	0	0	0	0	0	0	0	0	1	1	0	2	2
I101Syn	0	0	0	0	0	0	0	0	1	0	1	0	2	2
K232Syn	0	0	0	0	0	0	0	0	1	0	1	0	2	2
K236T	0	0	0	0	0	0	0	1	0	0	1	0	2	2
D207N	0	0	0	0	0	0	1	0	0	0	1	0	2	2
I239Syn	0	0	0	0	0	0	1	0	0	0	1	0	2	2
V13Syn	0	0	0	0	0	1	0	0	0	0	1	0	2	2
L128Syn	0	0	0	0	0	1	0	0	0	0	1	0	2	2
T234Syn	0	0	0	1	0	0	0	0	0	0	1	0	2	2
G44R	0	1	0	0	0	0	0	0	0	0	1	0	2	2
D26N	1	0	0	0	0	0	0	0	0	0	1	0	2	2
H17R	0	0	0	0	0	0	0	0	0	2	0	0	2	1
D20T	0	0	0	0	0	0	0	0	0	2	0	0	2	1
S103T	0	0	0	0	0	0	0	0	0	2	0	0	2	1
K236Syn	0	0	0	0	0	0	0	0	0	2	0	0	2	1
F119Syn	0	0	0	0	0	0	0	0	1	1	0	0	2	2
T171Syn	0	0	0	0	0	0	0	0	1	1	0	0	2	2
A54D	0	0	0	0	0	0	0	1	0	1	0	0	2	2
Q139H	0	0	0	0	0	0	0	1	0	1	0	0	2	2
A141S	0	0	0	0	0	0	0	1	0	1	0	0	2	2
L214Syn	0	0	0	0	0	0	0	1	0	1	0	0	2	2
N73S	0	0	0	0	0	1	0	0	0	1	0	0	2	2
F199V	0	0	0	0	0	1	0	0	0	1	0	0	2	2
N29I	0	0	0	0	1	0	0	0	0	1	0	0	2	2
V45Syn	0	0	0	0	1	0	0	0	0	1	0	0	2	2
K232R	0	0	0	0	1	0	0	0	0	1	0	0	2	2
R226Syn	0	1	0	0	0	0	0	0	0	1	0	0	2	2
A22T	1	0	0	0	0	0	0	0	0	1	0	0	2	2
I62L	1	0	0	0	0	0	0	0	0	1	0	0	2	2
L68Syn	1	0	0	0	0	0	0	0	0	1	0	0	2	2
T67Syn	0	0	0	0	0	0	0	0	2	0	0	0	2	1
A127P	0	0	0	0	0	0	0	1	1	0	0	0	2	2
E189K	0	0	0	0	0	0	0	1	1	0	0	0	2	2
A123T	0	0	0	0	0	0	1	0	1	0	0	0	2	2
P195S	0	0	0	0	0	0	1	0	1	0	0	0	2	2
Q24R	0	0	0	0	1	0	0	0	1	0	0	0	2	2
A89V	0	0	0	1	0	0	0	0	1	0	0	0	2	2
R25Syn	0	1	0	0	0	0	0	0	1	0	0	0	2	2
A90Syn	0	1	0	0	0	0	0	0	1	0	0	0	2	2
A89T	1	0	0	0	0	0	0	0	1	0	0	0	2	2
R15H	0	0	0	0	0	0	0	2	0	0	0	0	2	1
D176I	0	0	0	0	0	0	0	2	0	0	0	0	2	1
E86K	0	0	0	0	0	0	1	1	0	0	0	0	2	2
F199L	0	0	0	0	0	0	1	1	0	0	0	0	2	2
D207V	0	0	0	0	0	0	1	1	0	0	0	0	2	2
A90E	0	0	0	0	0	1	0	1	0	0	0	0	2	2
V74Syn	0	0	0	1	0	0	0	1	0	0	0	0	2	2
D87E	0	1	0	0	0	0	0	1	0	0	0	0	2	2
V112M	0	1	0	0	0	0	0	1	0	0	0	0	2	2
V82Syn	1	0	0	0	0	0	0	1	0	0	0	0	2	2
V142I	1	0	0	0	0	0	0	1	0	0	0	0	2	2
R118C	0	0	0	0	0	1	1	0	0	0	0	0	2	2
V235Syn	0	0	0	0	1	0	1	0	0	0	0	0	2	2
K236N	0	0	1	0	0	0	1	0	0	0	0	0	2	2
I2Syn	0	1	0	0	0	0	1	0	0	0	0	0	2	2
A70S	0	1	0	0	0	0	1	0	0	0	0	0	2	2
A58Syn	1	0	0	0	0	0	1	0	0	0	0	0	2	2
R98Syn	1	0	0	0	0	0	1	0	0	0	0	0	2	2
S143N	0	0	0	0	1	1	0	0	0	0	0	0	2	2
L214M	0	0	1	0	0	1	0	0	0	0	0	0	2	2
V88Syn	0	1	0	0	0	1	0	0	0	0	0	0	2	2
R15Syn	1	0	0	0	0	1	0	0	0	0	0	0	2	2
T84Syn	1	0	0	0	0	1	0	0	0	0	0	0	2	2
L35Syn	0	1	0	0	1	0	0	0	0	0	0	0	2	2
K59Syn	0	1	0	0	1	0	0	0	0	0	0	0	2	2
I62M	0	0	0	2	0	0	0	0	0	0	0	0	2	1
G95Syn	0	0	0	2	0	0	0	0	0	0	0	0	2	1
T178Syn	0	0	0	2	0	0	0	0	0	0	0	0	2	1
V96I	0	0	2	0	0	0	0	0	0	0	0	0	2	1
Q155Syn	0	0	2	0	0	0	0	0	0	0	0	0	2	1
I239V	0	0	2	0	0	0	0	0	0	0	0	0	2	1
R118Syn	1	0	1	0	0	0	0	0	0	0	0	0	2	2
A121T	1	0	1	0	0	0	0	0	0	0	0	0	2	2
V112L	0	2	0	0	0	0	0	0	0	0	0	0	2	1
S108Syn	2	0	0	0	0	0	0	0	0	0	0	0	2	1
S149Syn	2	0	0	0	0	0	0	0	0	0	0	0	2	1
L16Syn	0	0	0	0	0	0	0	0	0	0	0	1	1	1
A54V	0	0	0	0	0	0	0	0	0	0	0	1	1	1
G79Syn	0	0	0	0	0	0	0	0	0	0	0	1	1	1
A123Syn	0	0	0	0	0	0	0	0	0	0	0	1	1	1
A123V	0	0	0	0	0	0	0	0	0	0	0	1	1	1
D129E	0	0	0	0	0	0	0	0	0	0	0	1	1	1
D129Y	0	0	0	0	0	0	0	0	0	0	0	1	1	1
H135D	0	0	0	0	0	0	0	0	0	0	0	1	1	1
T137P	0	0	0	0	0	0	0	0	0	0	0	1	1	1
K138Q	0	0	0	0	0	0	0	0	0	0	0	1	1	1
S143R	0	0	0	0	0	0	0	0	0	0	0	1	1	1
F146Y	0	0	0	0	0	0	0	0	0	0	0	1	1	1
V151L	0	0	0	0	0	0	0	0	0	0	0	1	1	1
L153M	0	0	0	0	0	0	0	0	0	0	0	1	1	1
E154K	0	0	0	0	0	0	0	0	0	0	0	1	1	1
S185L	0	0	0	0	0	0	0	0	0	0	0	1	1	1
D30N	0	0	0	0	0	0	0	0	0	0	1	0	1	1
I101M	0	0	0	0	0	0	0	0	0	0	1	0	1	1
K107N	0	0	0	0	0	0	0	0	0	0	1	0	1	1
Q122H	0	0	0	0	0	0	0	0	0	0	1	0	1	1
R131C	0	0	0	0	0	0	0	0	0	0	1	0	1	1
G150C	0	0	0	0	0	0	0	0	0	0	1	0	1	1
E158D	0	0	0	0	0	0	0	0	0	0	1	0	1	1
R220T	0	0	0	0	0	0	0	0	0	0	1	0	1	1
I3Syn	0	0	0	0	0	0	0	0	0	1	0	0	1	1
L16I	0	0	0	0	0	0	0	0	0	1	0	0	1	1
R18Syn	0	0	0	0	0	0	0	0	0	1	0	0	1	1
G19A	0	0	0	0	0	0	0	0	0	1	0	0	1	1
D20N	0	0	0	0	0	0	0	0	0	1	0	0	1	1
T23L	0	0	0	0	0	0	0	0	0	1	0	0	1	1
Y38Syn	0	0	0	0	0	0	0	0	0	1	0	0	1	1
D56E	0	0	0	0	0	0	0	0	0	1	0	0	1	1
R60Q	0	0	0	0	0	0	0	0	0	1	0	0	1	1
T60Q	0	0	0	0	0	0	0	0	0	1	0	0	1	1
N73Syn	0	0	0	0	0	0	0	0	0	1	0	0	1	1
Q77Syn	0	0	0	0	0	0	0	0	0	1	0	0	1	1
V100A	0	0	0	0	0	0	0	0	0	1	0	0	1	1
D110E	0	0	0	0	0	0	0	0	0	1	0	0	1	1
D129G	0	0	0	0	0	0	0	0	0	1	0	0	1	1
Q146R	0	0	0	0	0	0	0	0	0	1	0	0	1	1
L161I	0	0	0	0	0	0	0	0	0	1	0	0	1	1
I173Syn	0	0	0	0	0	0	0	0	0	1	0	0	1	1
S174Syn	0	0	0	0	0	0	0	0	0	1	0	0	1	1
A180T	0	0	0	0	0	0	0	0	0	1	0	0	1	1
C191Syn	0	0	0	0	0	0	0	0	0	1	0	0	1	1
Y194Syn	0	0	0	0	0	0	0	0	0	1	0	0	1	1
S202A	0	0	0	0	0	0	0	0	0	1	0	0	1	1
G216S	0	0	0	0	0	0	0	0	0	1	0	0	1	1
I239N	0	0	0	0	0	0	0	0	0	1	0	0	1	1
A22D	0	0	0	0	0	0	0	0	1	0	0	0	1	1
Q36Syn	0	0	0	0	0	0	0	0	1	0	0	0	1	1
D37Syn	0	0	0	0	0	0	0	0	1	0	0	0	1	1
P57Syn	0	0	0	0	0	0	0	0	1	0	0	0	1	1
I62V	0	0	0	0	0	0	0	0	1	0	0	0	1	1
E85D	0	0	0	0	0	0	0	0	1	0	0	0	1	1
A89Syn	0	0	0	0	0	0	0	0	1	0	0	0	1	1
A97T	0	0	0	0	0	0	0	0	1	0	0	0	1	1
G102E	0	0	0	0	0	0	0	0	1	0	0	0	1	1
D129H	0	0	0	0	0	0	0	0	1	0	0	0	1	1
D129N	0	0	0	0	0	0	0	0	1	0	0	0	1	1
A132P	0	0	0	0	0	0	0	0	1	0	0	0	1	1
D133Y	0	0	0	0	0	0	0	0	1	0	0	0	1	1
E134D	0	0	0	0	0	0	0	0	1	0	0	0	1	1
T137Syn	0	0	0	0	0	0	0	0	1	0	0	0	1	1
G144D	0	0	0	0	0	0	0	0	1	0	0	0	1	1
G150Syn	0	0	0	0	0	0	0	0	1	0	0	0	1	1
V168I	0	0	0	0	0	0	0	0	1	0	0	0	1	1
I173M	0	0	0	0	0	0	0	0	1	0	0	0	1	1
L179M	0	0	0	0	0	0	0	0	1	0	0	0	1	1
G203Syn	0	0	0	0	0	0	0	0	1	0	0	0	1	1
D210G	0	0	0	0	0	0	0	0	1	0	0	0	1	1
A212V	0	0	0	0	0	0	0	0	1	0	0	0	1	1
A5V	0	0	0	0	0	0	0	1	0	0	0	0	1	1
G19Syn	0	0	0	0	0	0	0	1	0	0	0	0	1	1
P31N	0	0	0	0	0	0	0	1	0	0	0	0	1	1
A39V	0	0	0	0	0	0	0	1	0	0	0	0	1	1
V45E	0	0	0	0	0	0	0	1	0	0	0	0	1	1
P63Q	0	0	0	0	0	0	0	1	0	0	0	0	1	1
N73K	0	0	0	0	0	0	0	1	0	0	0	0	1	1
V78L	0	0	0	0	0	0	0	1	0	0	0	0	1	1
G95D	0	0	0	0	0	0	0	1	0	0	0	0	1	1
A105V	0	0	0	0	0	0	0	1	0	0	0	0	1	1
V106M	0	0	0	0	0	0	0	1	0	0	0	0	1	1
K107T	0	0	0	0	0	0	0	1	0	0	0	0	1	1
H135Syn	0	0	0	0	0	0	0	1	0	0	0	0	1	1
Q139Syn	0	0	0	0	0	0	0	1	0	0	0	0	1	1
A141Syn	0	0	0	0	0	0	0	1	0	0	0	0	1	1
Q146L	0	0	0	0	0	0	0	1	0	0	0	0	1	1
I199Syn	0	0	0	0	0	0	0	1	0	0	0	0	1	1
G216D	0	0	0	0	0	0	0	1	0	0	0	0	1	1
Q240H	0	0	0	0	0	0	0	1	0	0	0	0	1	1
Q243R	0	0	0	0	0	0	0	1	0	0	0	0	1	1
L46Syn	0	0	0	0	0	0	1	0	0	0	0	0	1	1
D87N	0	0	0	0	0	0	1	0	0	0	0	0	1	1
W115C	0	0	0	0	0	0	1	0	0	0	0	0	1	1
A121V	0	0	0	0	0	0	1	0	0	0	0	0	1	1
G144R	0	0	0	0	0	0	1	0	0	0	0	0	1	1
R145Syn	0	0	0	0	0	0	1	0	0	0	0	0	1	1
N148I	0	0	0	0	0	0	1	0	0	0	0	0	1	1
S185P	0	0	0	0	0	0	1	0	0	0	0	0	1	1
E189D	0	0	0	0	0	0	1	0	0	0	0	0	1	1
P195Syn	0	0	0	0	0	0	1	0	0	0	0	0	1	1
L228Syn	0	0	0	0	0	0	1	0	0	0	0	0	1	1
N244Y	0	0	0	0	0	0	1	0	0	0	0	0	1	1
D26H	0	0	0	0	0	1	0	0	0	0	0	0	1	1
D30E	0	0	0	0	0	1	0	0	0	0	0	0	1	1
D30V	0	0	0	0	0	1	0	0	0	0	0	0	1	1
P33R	0	0	0	0	0	1	0	0	0	0	0	0	1	1
D56Syn	0	0	0	0	0	1	0	0	0	0	0	0	1	1
V78I	0	0	0	0	0	1	0	0	0	0	0	0	1	1
A97D	0	0	0	0	0	1	0	0	0	0	0	0	1	1
D110G	0	0	0	0	0	1	0	0	0	0	0	0	1	1
V111L	0	0	0	0	0	1	0	0	0	0	0	0	1	1
V119A	0	0	0	0	0	1	0	0	0	0	0	0	1	1
Q122R	0	0	0	0	0	1	0	0	0	0	0	0	1	1
D129T	0	0	0	0	0	1	0	0	0	0	0	0	1	1
V140Syn	0	0	0	0	0	1	0	0	0	0	0	0	1	1
Q146H	0	0	0	0	0	1	0	0	0	0	0	0	1	1
E154Syn	0	0	0	0	0	1	0	0	0	0	0	0	1	1
Q155E	0	0	0	0	0	1	0	0	0	0	0	0	1	1
T159S	0	0	0	0	0	1	0	0	0	0	0	0	1	1
L161F	0	0	0	0	0	1	0	0	0	0	0	0	1	1
V163I	0	0	0	0	0	1	0	0	0	0	0	0	1	1
L169V	0	0	0	0	0	1	0	0	0	0	0	0	1	1
P195Q	0	0	0	0	0	1	0	0	0	0	0	0	1	1
Q196Syn	0	0	0	0	0	1	0	0	0	0	0	0	1	1
S201F	0	0	0	0	0	1	0	0	0	0	0	0	1	1
D207G	0	0	0	0	0	1	0	0	0	0	0	0	1	1
I211Syn	0	0	0	0	0	1	0	0	0	0	0	0	1	1
A213G	0	0	0	0	0	1	0	0	0	0	0	0	1	1
R215Syn	0	0	0	0	0	1	0	0	0	0	0	0	1	1
G221D	0	0	0	0	0	1	0	0	0	0	0	0	1	1
A227Syn	0	0	0	0	0	1	0	0	0	0	0	0	1	1
I239F	0	0	0	0	0	1	0	0	0	0	0	0	1	1
A240R	0	0	0	0	0	1	0	0	0	0	0	0	1	1
V245I	0	0	0	0	0	1	0	0	0	0	0	0	1	1
V245Syn	0	0	0	0	0	1	0	0	0	0	0	0	1	1
H17Y	0	0	0	0	1	0	0	0	0	0	0	0	1	1
Q24Syn	0	0	0	0	1	0	0	0	0	0	0	0	1	1
A58D	0	0	0	0	1	0	0	0	0	0	0	0	1	1
V100Syn	0	0	0	0	1	0	0	0	0	0	0	0	1	1
L124Syn	0	0	0	0	1	0	0	0	0	0	0	0	1	1
T137I	0	0	0	0	1	0	0	0	0	0	0	0	1	1
N244K	0	0	0	0	1	0	0	0	0	0	0	0	1	1
I3V	0	0	0	1	0	0	0	0	0	0	0	0	1	1
R23Q	0	0	0	1	0	0	0	0	0	0	0	0	1	1
N29K	0	0	0	1	0	0	0	0	0	0	0	0	1	1
P33A	0	0	0	1	0	0	0	0	0	0	0	0	1	1
K59E	0	0	0	1	0	0	0	0	0	0	0	0	1	1
R83A	0	0	0	1	0	0	0	0	0	0	0	0	1	1
V84I	0	0	0	1	0	0	0	0	0	0	0	0	1	1
S108F	0	0	0	1	0	0	0	0	0	0	0	0	1	1
F119I	0	0	0	1	0	0	0	0	0	0	0	0	1	1
V125I	0	0	0	1	0	0	0	0	0	0	0	0	1	1
S152Syn	0	0	0	1	0	0	0	0	0	0	0	0	1	1
L156V	0	0	0	1	0	0	0	0	0	0	0	0	1	1
E189Syn	0	0	0	1	0	0	0	0	0	0	0	0	1	1
Y194F	0	0	0	1	0	0	0	0	0	0	0	0	1	1
K232N	0	0	0	1	0	0	0	0	0	0	0	0	1	1
K239Syn	0	0	0	1	0	0	0	0	0	0	0	0	1	1
G314S	0	0	0	1	0	0	0	0	0	0	0	0	1	1
L8Syn	0	0	1	0	0	0	0	0	0	0	0	0	1	1
D26Y	0	0	1	0	0	0	0	0	0	0	0	0	1	1
Q36R	0	0	1	0	0	0	0	0	0	0	0	0	1	1
H47Syn	0	0	1	0	0	0	0	0	0	0	0	0	1	1
L48Syn	0	0	1	0	0	0	0	0	0	0	0	0	1	1
G80A	0	0	1	0	0	0	0	0	0	0	0	0	1	1
T84I	0	0	1	0	0	0	0	0	0	0	0	0	1	1
E86Syn	0	0	1	0	0	0	0	0	0	0	0	0	1	1
V106A	0	0	1	0	0	0	0	0	0	0	0	0	1	1
K107E	0	0	1	0	0	0	0	0	0	0	0	0	1	1
V111M	0	0	1	0	0	0	0	0	0	0	0	0	1	1
V130Syn	0	0	1	0	0	0	0	0	0	0	0	0	1	1
R131L	0	0	1	0	0	0	0	0	0	0	0	0	1	1
Q146P	0	0	1	0	0	0	0	0	0	0	0	0	1	1
V157L	0	0	1	0	0	0	0	0	0	0	0	0	1	1
T159I	0	0	1	0	0	0	0	0	0	0	0	0	1	1
P33Syn	0	1	0	0	0	0	0	0	0	0	0	0	1	1
D37Y	0	1	0	0	0	0	0	0	0	0	0	0	1	1
G42Syn	0	1	0	0	0	0	0	0	0	0	0	0	1	1
A43Syn	0	1	0	0	0	0	0	0	0	0	0	0	1	1
P57Q	0	1	0	0	0	0	0	0	0	0	0	0	1	1
A70Syn	0	1	0	0	0	0	0	0	0	0	0	0	1	1
V96A	0	1	0	0	0	0	0	0	0	0	0	0	1	1
V103A	0	1	0	0	0	0	0	0	0	0	0	0	1	1
E117K	0	1	0	0	0	0	0	0	0	0	0	0	1	1
V121Syn	0	1	0	0	0	0	0	0	0	0	0	0	1	1
E134K	0	1	0	0	0	0	0	0	0	0	0	0	1	1
E154D	0	1	0	0	0	0	0	0	0	0	0	0	1	1
L161Syn	0	1	0	0	0	0	0	0	0	0	0	0	1	1
P162Syn	0	1	0	0	0	0	0	0	0	0	0	0	1	1
G164Syn	0	1	0	0	0	0	0	0	0	0	0	0	1	1
V168A	0	1	0	0	0	0	0	0	0	0	0	0	1	1
G181Syn	0	1	0	0	0	0	0	0	0	0	0	0	1	1
Y187T	0	1	0	0	0	0	0	0	0	0	0	0	1	1
F199Syn	0	1	0	0	0	0	0	0	0	0	0	0	1	1
L51Syn	1	0	0	0	0	0	0	0	0	0	0	0	1	1
K59R	1	0	0	0	0	0	0	0	0	0	0	0	1	1
V69I	1	0	0	0	0	0	0	0	0	0	0	0	1	1
V69Syn	1	0	0	0	0	0	0	0	0	0	0	0	1	1
K93Syn	1	0	0	0	0	0	0	0	0	0	0	0	1	1
P99S	1	0	0	0	0	0	0	0	0	0	0	0	1	1
E117R	1	0	0	0	0	0	0	0	0	0	0	0	1	1
T137N	1	0	0	0	0	0	0	0	0	0	0	0	1	1
A141M	1	0	0	0	0	0	0	0	0	0	0	0	1	1
S152P	1	0	0	0	0	0	0	0	0	0	0	0	1	1
C170Syn	1	0	0	0	0	0	0	0	0	0	0	0	1	1
V190L	1	0	0	0	0	0	0	0	0	0	0	0	1	1
G206Syn	1	0	0	0	0	0	0	0	0	0	0	0	1	1
A212Syn	1	0	0	0	0	0	0	0	0	0	0	0	1	1
R220H	1	0	0	0	0	0	0	0	0	0	0	0	1	1
V224Syn	1	0	0	0	0	0	0	0	0	0	0	0	1	1
C241S	1	0	0	0	0	0	0	0	0	0	0	0	1	1
N244S	1	0	0	0	0	0	0	0	0	0	0	0	1	1
N244Syn	1	0	0	0	0	0	0	0	0	0	0	0	1	1

## Sheet: Table S7
Supplementary Table S7. All 2nd step improved clones.
								TrpF activity		HisA activity
Strain number	Mutagenesis of strain	Nt mut before evol	AA mut before evol	Nt mut 1x improved	AA mut 1x improved	Nt mut 2x improved	AA mut 2x improved	Fitness	STD	Fitness	STD
DA60000	DA57661	T506G	L169R	C73T C94T G235A C252T C432T	R25W L32Syn G79S T84Syn G144Syn	G265A	A89T	0.56808	0.00480151	0	0
DA60001	DA57661	T506G	L169R	C73T C94T G235A C252T C432T	R25W L32Syn G79S T84Syn G144Syn	-	-	0.576396	0.0136799	0	0
DA60002	DA59571	T506G	L169R	G69A G235A C429T	R23Syn G79S S143Syn	A729T	Q243H	0.453809	0.00924959	0	0
DA60003	DA59571	T506G	L169R	G69A G235A C429T	R23Syn G79S S143Syn	A729T	Q243H	0.457474	0.0181871	0	0
DA60529	DA57661	T506G	L169R	C73T C94T G235A C252T C432T	R25W L32Syn G79S T84Syn G144Syn	G77A G659A	D26N R220H	0.768036	0.0051278	0	0
DA60530	DA57661	T506G	L169R	C73T C94T G235A C252T C432T	R25W L32Syn G79S T84Syn G144Syn	A154T C714T	T52S A238Syn	0.864623	0.0237996	0	0
DA60531	DA57661	T506G	L169R	C73T C94T G235A C252T C432T	R25W L32Syn G79S T84Syn G144Syn	C187T G246A	P63S V82Syn	0.607305	0.00956163	0	0
DA60532	DA57661	T506G	L169R	C73T C94T G235A C252T C432T	R25W L32Syn G79S T84Syn G144Syn	G421A C422T T501C	A141M H167Syn	0.84412	0.0147897	0	0
DA60533	DA57661	T506G	L169R	C73T C94T G235A C252T C432T	R25W L32Syn G79S T84Syn G144Syn	C178A	R60Syn	0.562444	0.0124102	0	0
DA60534	DA57661	T506G	L169R	C73T C94T G235A C252T C432T	R25W L32Syn G79S T84Syn G144Syn	C447T	S149Syn	0.572432	0.00894533	0	0
DA60004	DA57652		dup13-15	T6C C94T	I2Syn L32Syn	T317C G400A	V103A E134K	0.635369	0.00593057	0	0
DA60005	DA57655		dup13-15	C99T G130C G157T	P33Syn G44R G53C	G69A C240T	R23Syn G80Syn	0.934844	0.0341269	0	0
DA60006	DA57652		dup13-15	T6C C94T	I2Syn L32Syn	G349A T600C	E117K F199Syn	0.601308	0.0101908	0	0
DA60007	DA57652		dup13-15	T6C C94T	I2Syn L32Syn	G316T C486A	V106L P162Syn	0.821023	0.00935902	0	0
DA60535	DA57652		dup13-15	T6C C94T	I2Syn L32Syn	C67A C247T A462T T503C	R23Syn R83C E154D V168A	0.61553	0.0153435	0	0
DA60536	DA57654		dup13-15	C651T	T217Syn	C(-15)del A16G C190T G238T C429T C638A	5'UTRmut A5Syn L64Syn G80C S143Syn A213D	0.635536	0.0128492	0	0
DA60537	DA57652		dup13-15	T6C C94T	I2Syn L32Syn	C129A G248A	A43Syn R83H	0.782834	0.0218992	0	0
DA60538	DA57652		dup13-15	T6C C94T	I2Syn L32Syn	C126T G210A C261G G334C	G42Syn A70Syn D87E V112L	0.695959	0.0128859	0	0
DA60539	DA57652		dup13-15	T6C C94T	I2Syn L32Syn	G109T C483T	D37Y L161Syn	0.507679	0.00847902	0	0
DA60540	DA57652		dup13-15	T6C C94T	I2Syn L32Syn	G242A G363A G471T	G81D V121Syn V157Syn	0.90745	0.0100294	0	0
DA60008	DA57664	G55C	G19R	G239C C281T G286A C380G G381C A465G C525T A715G	G80A A94V V96I A127G Q155Syn R175Syn I239V	C606A G708T	S202Syn K236N	0.434609	0.00958686	0	0
DA60009	DA57666	G55C	G19R	G74A G588C	R25Q Q196H	G242A	G81D	0.411313	0.00220039	0	0
DA60010	DA57664	G55C	G19R	G239C C281T G286A C380G G381C A465G C525T A715G	G80A A94V V96I A127G Q155Syn R175Syn I239V	G133A T141C G144T	V45M H47Syn L48Syn	0.400572	0.00412202	0	0
DA60011	DA57664	G55C	G19R	G239C C281T G286A C380G G381C A465G C525T A715G	G80A A94V V96I A127G Q155Syn R175Syn I239V	G469T C476T	V157L T159I	0.339289	0.00582029	0	0
DA60024	DA57668	A386G	D129G	G12A C323T C466G G567A	P4Syn S108F L156V E189Syn	A7G C240A G262A C266T C285T C457T A527T	I3V G80Syn V84I A89V G95Syn L153Syn D176V	0.593168	0.0375656	0	0
DA60025	DA58719	A386G	D129G	T225A T307A C360G	P75Syn S103T G120Syn	A164G	K55R	0.206398	0.00571955	0	0
DA60026	DA59596	A386G	D129G	G242A	G81D	C74A C457T	R25Q L153Syn	0.203927	0.0124521	0	0
DA60027	DA58719	A386G	D129G	T225A T307A C360G	P75Syn S103T G120Syn	C87A C285T T306G	N29K G95Syn G102Syn	0.179191	0.0265756	0	0
DA60012	DA57657	G385C A386C C387G	D129P	A71G G248A	Q24R R83H	G588T	Q196H	0.489279	0.013216	0	0
DA60013	DA57657	G385C A386C C387G	D129P	A71G G248A	Q24R R83H	C49T G468A	H17Y L156Syn	0.506395	0.00934903	0	0
DA60014	DA57657	G385C A386C C387G	D129P	A71G G248A	Q24R R83H	G588T	Q196H	0.403481	0.0088371	0	0
DA60015	DA57656	G385C A386C C387G	D129P	G428A	S143N	C342T	G114Syn	0.416459	0.0158705	0	0
DA60030	DA59240	A386C	D129A	C505G	L169V	G268A A329G	A90T D110G	0.173047	0.00903487	0	0
DA60541	DA58683	A386C	D129A	C43T T633A	R15C I211Syn	C98G G304C	P33R G102R	0.688238	0.0174468	0	0
DA60542	DA58683	A386C	D129A	C43T T633A	R15C I211Syn	T348C G428A A475T	F116Syn S143N T159S	0.599892	0.00427425	0	0
DA60543	DA58683	A386C	D129A	C43T T633A	R15C I211Syn	G76C A164G C380G C481T C640A	D26H K55R A127G L161F L214M	0.535853	0.0118989	0	0
DA60544	DA58683	A386C	D129A	C43T T633A	R15C I211Syn	C243A T348C G420A C432T G487A A527T A620G	G81Syn F116Syn V140Syn G144Syn V163I D176V D207G	0.547029	0.0124004	0	0
DA60545	DA58683	A386C	D129A	C43T T633A	R15C I211Syn	A89T A527T	D30V D176V	0.582774	0.00894378	0	0
DA60546	DA58683	A386C	D129A	C43T T633A	R15C I211Syn	G39A G232A T454A A527T C584A G588T	V13Syn V78I S152T D176V P195Q Q196H	0.539153	0.0201318	0	0
DA60547	DA58683	A386C	D129A	C43T T633A	R15C I211Syn	T168C G238T T249A T252A G331T C408A C463G A527T C602T C606A C714T	D56Syn G80C R83Syn T84Syn V111L G136Syn Q155E D176V S201F S202Syn A238Syn	0.517357	0.0152451	0	0
DA60548	DA58683	A386C	D129A	C43T T633A	R15C I211Syn	C457T A527T G588A C606T A735T	L153Syn D176V Q196Syn S202Syn V245Syn	0.532665	0.0133581	0	0
DA60032	DA59241	T433A	W145R	G242A	G81D	T6C T553C C658A	I2Syn S185P R220S	0.338457	0.0312348	0	0
DA60033	DA59584	T433A	W145R	G208T C380G C682T	A70S A127G L228Syn	A77T C352T G435A	D26V R118C R145Syn	0.259179	0.0121219	0	0
DA60034	DA59241	T433A	W145R	G242A	G81D	C(-11)T C247T G430A A649T C717A	5'UTRmut R83C G144S T217S I239Syn	0.30249	0.00431785	0	0
DA60035	DA59241	T433A	W145R	G242A	G81D	G131A	G44E	0.176019	0.0179017	0	0
DA60020	DA59598	A527T	D176V	G242A G246T G284A G423A	G81D V82Syn G95D A141Syn	C261G C342T G417T A707C G708T	D87E G114Syn Q139H K236T	0.315935	0.0215104	0	0
DA60021	DA59598	A527T	D176V	G242A G246T G284A G423A	G81D V82Syn G95D A141Syn	-	-	0.316021	0.0195687	0	0
DA60022	DA59604	A527T	D176V	C14T G37A G430A	A5V V13M G144S	G44A G379C C640T	A127P L214Syn R15H	0.303877	0.0241378	0	0
DA60023	DA59599	A527T	D176V	G305A	G102D	T57G C63T A437T C512T	G19Syn Y21Syn Q146L T171I	0.419512	0.00361308	0	0
DA60036	DA59245	A527C	D176A	C187T G241T G265A C676T	P63S G81C A89T R226C	C133T A320G G646T	V45L K107R G216C	0.330275	0.00888996	0	0
DA60037	DA59246	A527C	D176A	G266T G305A	A89V G102D	T348C	F116Syn	0.209628	0.011171	0	0
DA60038	DA59252	A527C	D176A	G241T T450C	G81C G150Syn	A77T G431A G540T G565A	D26V G144D A180Syn E189K	0.202512	0.00905703	0	0
DA60039	DA59245	A527C	D176A	C187T G241T G265A C676T	P63S G81C A89T R226C	C201A A404G C609G C676T	T67Syn H135R G203Syn R226C	0.219262	0.00687512	0	0
DA60262	DA59246	A527C	D176A	G266T G305A	A89V G102D	C43T C97T T111C T357C A696C	R15C P33S D37Syn F119Syn K232Syn	0.621654	0.00789814	0	0
DA60263	DA59249	A527C	D176A	G235A G238A A629G	G79S G80S D210G	C43A A184G C651A	R15S I62V T217Syn	0.711224	0.00488758	0	0
DA60264	DA59246	A527C	D176A	G266T G305A	A89V G102D	C43T T306A	R15C G102E	0.406903	0.00715089	0	0
DA60265	DA59606	A527C	D176A	T102A G133A A164G G379C C399T C535A G540T	R34Syn V45M K55R A127P D133Syn L179M A180Syn	C43T C73A C281T A394C G471A	R15C R25Syn A94V A132P V157Syn	0.604688	0.0159057	0	0
DA60040	DA59253	A53G	Q18R	G304C	G102R	G58A C156A	D20N T52Syn	0.175033	0.0218722	0	0
DA60041	DA59253	A53G	Q18R	G304C	G102R	G708A	K236Syn	0.164168	0.00550123	0	0
DA60042	DA59253	A53G	Q18R	G304C	G102R	G132T	G44Syn	0.165111	0.0121196	0	0
DA60043	DA59253	A53G	Q18R	G304C	G102R	-	-	0.164636	0.00909632	0	0
DA60287	DA59258	A53G	Q18R	A86T	N29I	C73T G157T G235A C281T	R25W G53C G79S A94V	0.372517	0.0202444	0	0
DA60288	DA59260	A53G	Q18R	C481A	L161I	A386G A527T	D129G D176V	0.308472	0.00293705	0	0
DA60289	DA59259	A53G	Q18R	A50G G646A	H17R G216S	A71T	Q24L	0.314335	0.00252238	0	0
DA60290	DA59256	A53G	Q18R	G392A G421T	R131H A141S	C417T T595G	Q139H F199V	0.227996	0.00835879	0	0
DA60291	DA59257	A53G	Q18R	G133C G179A G297C	V45L R60Q V99Syn	T(-16)- G235A	5'UTRmut G79S	0.271697	0.0163045	0	0
DA60292	DA59256	A53G	Q18R	G392A G421T	R131H A141S	G68T	T23L	0.256939	0.013211	0	0
DA60722	DA60563	C380G G381C	A127G	G55C	G19R	C(-15)del G132C C156T T506G	5'UTRdel G44Syn T52Syn L169R	0.852117	0.014834	0	0
DA60723	DA60565	C380G G381C	A127G	G316C A527T	V106L D176V	G12A C303T	P4Syn I101Syn	0.522477	0.00840114	0	0
DA60724	DA60565	C380G G381C	A127G	G316C A527T	V106L D176V	G39A C391T C676T A696G	V13Syn R131C R226C K232Syn	0.610117	0.00880282	0	0
DA60725	DA60563	C380G G381C	A127G	G55C	G19R	C(-17)T G96C G133C G448T T506G	5'UTRmut L32Syn V45L G150C L169R	0.691159	0.0223172	0	0
DA60726	DA60562	C380G G381C	A127G	T506G	L169R	G130A G133A T228G C658T	G44R V45M V76Syn R220T	0.614559	0.0158994	0	0
DA60727	DA60563	C380G G381C	A127G	G55C	G19R	C303G A321T G366T G378T T723T	I101M K107N Q122H L126Syn	0.568695	0.0173694	0	0
DA60016	DA59262	C43A	R15S	G133A C274T A412C C512T C591T	V45M L92Syn K138Q T171I I197Syn	A351C	E117D	0.246096	0.0219034	0	0
DA60017	DA59262	C43A	R15S	G133A C274T A412C C512T C591T	V45M L92Syn K138Q T171I I197Syn	C408T	G136Syn	0.24315	0.0117914	0	0
DA60018	DA59263	C43A	R15S	T225C C512T	P75Syn T171I	G304A T347A C387A C399T C429G T454A	G102S F146Y D129E D133Syn S143R S152T	0.305989	0.0273742	0	0
DA60019	DA59267	C43A	R15S	G242A	G81D	G385T	D129Y	0.601201	0.0183392	0	0
DA60028	DA59265	C43A	R15S	C117T G235A	A39Syn G79S	G558A G634A	L186Syn A212T	0.181565	0.00632242	0.0874196	0.00833473
DA60029	DA59265	C43A	R15S	C117T G235A	A39Syn G79S	G558A G634A	L186Syn A212T	0.16773	0.0170882	0.0848688	0.00299865
DA60031	DA59265	C43A	R15S	C117T G235A	A39Syn G79S	C48G C117T	L16Syn A39Syn	0.174139	0.0128148	0.0770777	0.00490247
DA60047	DA59262	C43A	R15S	G133A C274T A412C C512T C591T	V45M L92Syn K138Q T171I I197Syn	G448A	G150S	0.262804	0.0040023	0	0

## Sheet: Table S8
Supplementary Table S8. All 3rd step improved clones.
										TrpF activity		HisA activity
Strain number	Mutagenesis of strain	Nt mut before evol	AA mut before evol	Nt mut 1x improved	AA mut 1x improved	Nt mut 2x improved	AA mut 2x improved	Nt mut 3x improved	AA mut 3x improved	Fitness	STD	Fitness	STD
DA60301	DA60000	T506G	L169R	C73T C94T G235A C252T C432T	R25W L32Syn G79S T84Syn G144Syn	G265A	A89T	G133A C324T	V45M S108Syn	0.889126	0.0161608	0	0
DA60302	DA60000	T506G	L169R	C73T C94T G235A C252T C432T	R25W L32Syn G79S T84Syn G144Syn	G265A	A89T	C97T A176G C324A	P33S K59R S108Syn	0.844771	0.0377474	0	0
DA60303	DA60000	T506G	L169R	C73T C94T G235A C252T C432T	R25W L32Syn G79S T84Syn G144Syn	G265A	A89T	T45A G132C A154T T294A T454A G540A C672G	R15Syn G44Syn T52S R98Syn S152T A180Syn V224Syn	0.887383	0.0112454	0	0
DA60304	DA60000	T506G	L169R	C73T C94T G235A C252T C432T	R25W L32Syn G79S T84Syn G144Syn	G265A	A89T	A154T C243T	T52S G81Syn	0.864466	0.0171277	0	0
DA60305	DA60000	T506G	L169R	C73T C94T G235A C252T C432T	R25W L32Syn G79S T84Syn G144Syn	G265A	A89T	G133A G268A T510C C663T	V45M A90T C170Syn G221Syn	0.891495	0.0288211	0	0
DA60306	DA60000	T506G	L169R	C73T C94T G235A C252T C432T	R25W L32Syn G79S T84Syn G144Syn	G265A	A89T	G133A G205A C660T	V45M V69I R220Syn	0.833444	0.0133886	0	0
DA60704	DA60530	T506G	L169R	C73T C94T G235A C252T C432T	R25W L32Syn G79S T84Syn G144Syn	A154T C714T	T52S A238Syn	C207A T249C G305A T454C C466T	V69Syn R83Syn G102D S152P L156Syn	0.888947	0.0165804	0	0
DA60705	DA60532	T506G	L169R	C73T C94T G235A C252T C432T	R25W L32Syn G79S T84Syn G144Syn	G421A C422T T501C	A141M H167Syn	G64A G361A T501C	A22T A121T H167Syn	0.893853	0.0167483	0	0
DA60706	DA60530	T506G	L169R	C73T C94T G235A C252T C432T	R25W L32Syn G79S T84Syn G144Syn	A154T C714T	T52S A238Syn	T354C T721A	R118Syn C241S	0.734091	0.0196069	0	0
DA60707	DA60533	T506G	L169R	C73T C94T G235A C252T C432T	R25W L32Syn G79S T84Syn G144Syn	C178A	R60Syn	C447T	S149Syn	0.57098	0.0120461	0	0
DA60708	DA60532	T506G	L169R	C73T C94T G235A C252T C432T	R25W L32Syn G79S T84Syn G144Syn	G421A C422T T501C	A141M H167Syn	T501C C636A C732T	H167Syn A212Syn N244Syn	0.856688	0.0114952	0	0
DA60709	DA60530	T506G	L169R	C73T C94T G235A C252T C432T	R25W L32Syn G79S T84Syn G144Syn	A154T C714T	T52S A238Syn	G153C C178A C202T	L51Syn R60Syn L68Syn	0.873207	0.0143631	0	0
DA60307	DA60004		dup13-15	T6C C94T	I2Syn L32Syn	T317C G400A	V103A E134K	C97T G304A	P33S G102S	0.883099	0.0389259	0	0
DA60308	DA60006		dup13-15	T6C C94T	I2Syn L32Syn	G349A T600C	E117K F199yn	G75A G242A C542T	R25Syn G81D G181Syn	0.892938	0.0298645	0	0
DA60309	DA60007		dup13-15	T6C C94T	I2Syn L32Syn	G316T C486A	V106L P162Syn	G242A	G81D	0.856089	0.0136717	0	0
DA60310	DA60007		dup13-15	T6C C94T	I2Syn L32Syn	G316T C486A	V106L P162Syn	G177A	K59Syn	0.767096	0.0317137	0	0
DA60311	DA60007		dup13-15	T6C C94T	I2Syn L32Syn	G316T C486A	V106L P162Syn	G74A G96A	R25Q L32Syn	0.812631	0.0166617	0	0
DA60312	DA60007		dup13-15	T6C C94T	I2Syn L32Syn	G316T C486A	V106L P162Syn	A270T G334A C561T	A90Syn V112M Y187T	0.850655	0.0125489	0	0
DA60710	DA60540		dup13-15	T6C C94T	I2Syn L32Syn	G242A G363A G471T	G81D V121Syn V157Syn	C170A G334T C380G C382A	P57Q V112L A127G L128I	0.724988	0.0170118	0	0
DA60711	DA60538		dup13-15	T6C C94T	I2Syn L32Syn	C126T G210A C261G G334C	G42Syn A70Syn D87E V112L	-	-	0.718897	0.00817771	0	0
DA60712	DA60540		dup13-15	T6C C94T	I2Syn L32Syn	G242A G363A G471T	G81D V121Syn V157Syn	C492G	G164Syn	0.890236	0.0168084	0	0
DA60713	DA60538		dup13-15	T6C C94T	I2Syn L32Syn	C126T G210A C261G G334C	G42Syn A70Syn D87E V112L	T287C C342T	V96A G114Syn	0.796161	0.0187487	0	0
DA60714	DA60540		dup13-15	T6C C94T	I2Syn L32Syn	G242A G363A G471T	G81D V121Syn V157Syn	C678T	R226Syn	0.880986	0.0191209	0	0
DA60715	DA60540		dup13-15	T6C C94T	I2Syn L32Syn	G242A G363A G471T	G81D V121Syn V157Syn	A199T T264C G588T	T67S V88Syn Q196H	0.867955	0.00698643	0	0
DA60313	DA60010	G55C	G19R	G239C C281T G286A C380G G381C A465G C525T A715G	G80A A94V V96I A127G Q155Syn R175Syn I239V	G133A T141C G144T	V45M H47Syn L48Syn	G392T	R131L	0.769018	0.02163	0	0
DA60314	DA60010	G55C	G19R	G239C C281T G286A C380G G381C A465G C525T A715G	G80A A94V V96I A127G Q155Syn R175Syn I239V	G133A T141C G144T	V45M H47Syn L48Syn	G76T G235A G286A	D26Y G79S V96I	0.748492	0.0100206	0	0
DA60315	DA60009	G55C	G19R	G74A G588C	R25Q Q196H	G242A	G81D	T354C C380G G381C A465G C525T A715G	R118Syn A127G Q155Syn R175Syn I239V	0.746928	0.00924834	0	0
DA60316	DA60009	G55C	G19R	G74A G588C	R25Q Q196H	G242A	G81D	C(-15)- T390A	5'UTRmut V130Syn	0.774361	0.00606582	0	0
DA60317	DA60008	G55C	G19R	G239C C281T G286A C380G G381C A465G C525T A715G	G80A A94V V96I A127G Q155Syn R175Syn I239V	C606A G708T	S202Syn K236N	G235A A258G C640A C714A	G79S E86Syn L214M A238Syn	0.752638	0.0177024	0	0
DA60318	DA60008	G55C	G19R	G239C C281T G286A C380G G381C A465G C525T A715G	G80A A94V V96I A127G Q155Syn R175Syn I239V	C606A G708T	S202Syn K236N	G74A	R25Q	0.669041	0.0370812	0	0
DA60319	DA60024	A386G	D129G	G12A C323T C466G G567A	P4Syn S108F L156V E189Syn	A7G C240A G262A C266T C285T C457T A527T	I3V G80Syn V84I A89V G95Syn L153Syn D176V	C63T	Y21Syn	0.597031	0.0189829	0	0
DA60320	DA60024	A386G	D129G	G12A C323T C466G G567A	P4Syn S108F L156V E189Syn	A7G C240A G262A C266T C285T C457T A527T	I3V G80Syn V84I A89V G95Syn L153Syn D176V	G74A	R25Q	0.650253	aa123	0	0
DA60321	DA60024	A386G	D129G	G12A C323T C466G G567A	P4Syn S108F L156V E189Syn	A7G C240A G262A C266T C285T C457T A527T	I3V G80Syn V84I A89V G95Syn L153Syn D176V	C(-11)CC	5'UTRmut	0.543369	0.0176622	0	0
DA60322	DA60024	A386G	D129G	G12A C323T C466G G567A	P4Syn S108F L156V E189Syn	A7G C240A G262A C266T C285T C457T A527T	I3V G80Syn V84I A89V G95Syn L153Syn D176V	C97G T55A	P33A F119I	0.564212	0.00719019	0	0
DA60323	DA60024	A386G	D129G	G12A C323T C466G G567A	P4Syn S108F L156V E189Syn	A7G C240A G262A C266T C285T C457T A527T	I3V G80Syn V84I A89V G95Syn L153Syn D176V	-	-	0.588179	0.00448974	0	0
DA60324	DA60024	A386G	D129G	G12A C323T C466G G567A	P4Syn S108F L156V E189Syn	A7G C240A G262A C266T C285T C457T A527T	I3V G80Syn V84I A89V G95Syn L153Syn D176V	-	-	0.586588	0.0127672	0	0
DA60549	DA60024	A386G	D129G	G12A C323T C466G G567A	P4Syn S108F L156V E189Syn	A7G C240A G262A C266T C285T C457T A527T	I3V G80Syn V84I A89V G95Syn L153Syn D176V	C43T C52A C360T C702T	R15C Q18K G120Syn T234Syn	0.832339	0.0118466	0	0
DA60550	DA60025	A386G	D129G	G12A C323T C466G G567A	P4Syn S108F L156V E189Syn	A7G C240A G262A C266T C285T C457T A527T	I3V G80Syn V84I A89V G95Syn L153Syn D176V	C43T A175G A199T G222C	R15C K59E T67S V74Syn	0.837775	0.0234119	0	0
DA60551	DA60026	A386G	D129G	G12A C323T C466G G567A	P4Syn S108F L156V E189Syn	A7G C240A G262A C266T C285T C457T A527T	I3V G80Syn V84I A89V G95Syn L153Syn D176V	C43T	R15C	0.835859	0.00994017	0	0
DA60552	DA60027	A386G	D129G	G12A C323T C466G G567A	P4Syn S108F L156V E189Syn	A7G C240A G262A C266T C285T C457T A527T	I3V G80Syn V84I A89V G95Syn L153Syn D176V	G373A G708A	V125I K239Syn	0.601991	0.0176345	0	0
DA60553	DA60024	A386G	D129G	G12A C323T C466G G567A	P4Syn S108F L156V E189Syn	A7G C240A G262A C266T C285T C457T A527T	I3V G80Syn V84I A89V G95Syn L153Syn D176V	A581T	Y194F	0.622698	0.00727117	0	0
DA60554	DA60025	A386G	D129G	G12A C323T C466G G567A	P4Syn S108F L156V E189Syn	A7G C240A G262A C266T C285T C457T A527T	I3V G80Syn V84I A89V G95Syn L153Syn D176V	G68A C73T	R23Q R25W	0.752443	0.0194899	0	0
DA60325	DA60013	G385C A386C C387G	D129P	A71G G248A	Q24R R83H	C49T G468A	H17Y L156Syn	C(-15)- G177A	5'UTRmut K59Syn	0.805776	0.00916567	0	0
DA60326	DA60015	G385C A386C C387G	D129P	G428A	S143N	C342T	G114Syn	G139T G242A G262A C300T C370T G537C T705C C732G	H47Y G81D V88I V100Syn L124Syn L179Syn V235Syn N244K	0.871115	0.0158543	0	0
DA60327	DA60015	G385C A386C C387G	D129P	G428A	S143N	C342T	G114Syn	G43A G72A T102C G238T G392A G588T	R15S Q24Syn R34Syn G80C R131H Q196H	0.742428	0.00991088	0	0
DA60328	DA60013	G385C A386C C387G	D129P	A71G G248A	Q24R R83H	C49T G468A	H17Y L156Syn	G105A C139T C410T	L35Syn H47Y T137I	0.75789	0.046293	0	0
DA60329	DA60015	G385C A386C C387G	D129P	G428A	S143N	C342T	G114Syn	G242A	G81D	0.763222	0.0169579	0	0
DA60330	DA60014	G385C A386C C387G	D129P	A71G G248A	Q24R R83H	G588T	Q196H	G135A C173A G241T	V45Syn A58D G81C	0.749077	0.0102098	0	0
DA60716	DA60548	A386C	D129A	C43T T633A	R15C I211Syn	C457T A527T G588A C606T A735T	L153Syn D176V Q196Syn S202Syn V245Syn	T45C G172A G241T A365G G366A G385A G438T C576T C638G	R15Syn A58T G81C Q122R D129T Q146H A192Syn A213G	0.805807	0.0235161	0	0
DA60717	DA60548	A386C	D129A	C43T T633A	R15C I211Syn	C457T A527T G588A C606T A735T	L153Syn D176V Q196Syn S202Syn V245Syn	T90A T264G C525G	D30E V88Syn R175Syn	0.563197	0.00674397	0	0
DA60718	DA60548	A386C	D129A	C43T T633A	R15C I211Syn	C457T A527T G588A C606T A735T	L153Syn D176V Q196Syn S202Syn V245Syn	C290A C352T C645T	A97D R118C R215Syn	0.549481	0.0107909	0	0
DA60719	DA60548	A386C	D129A	C43T T633A	R15C I211Syn	C457T A527T G588A C606T A735T	L153Syn D176V Q196Syn S202Syn V245Syn	A384G G459A A462G T656C C663T G681A A715T	L128Syn L153Syn E154Syn V119A G221Syn A227Syn I239F	0.615833	0.00919178	0	0
DA60331	DA60034	T433A	W145R	G242A	G81D	C(-11)T C247T G430A A649T C717A	5'UTRmut R83C G144S T217S I239Syn	A77T G256A G259A T294C C466A G567T	D26V E86K D87N R98Syn L156M E189D	0.688643	0.0112862	0	0
DA60332	DA60032	T433A	W145R	G242A	G81D	T6C T553C C658A	I2Syn S185P R220S	T174A A351T A404G G430C G619A	A58Syn E117D H135R G144R D207N	0.622861	0.00554251	0	0
DA60333	DA60034	T433A	W145R	G242A	G81D	C(-11)T C247T G430A A649T C717A	5'UTRmut R83C G144S T217S I239Syn	A443T G558A	N148I L186Syn	0.593452	0.00942263	0	0
DA60334	DA60032	T433A	W145R	G242A	G81D	T6C T553C C658A	I2Syn S185P R220S	C247T C540T A620T T705A	R83C A180Syn D207V V235Syn	0.578734	0.0140464	0	0
DA60335	DA60034	T433A	W145R	G242A	G81D	C(-11)T C247T G430A A649T C717A	5'UTRmut R83C G144S T217S I239Syn	C(-15)- G708T	5'UTRmut K236N	0.54264	0.00609037	0	0
DA60336	DA60032	T433A	W145R	G242A	G81D	T6C T553C C658A	I2Syn S185P R220S	T102A G585A T597G C658A	R34Syn P195Syn F199L R220S	0.549654	0.0241154	0	0
DA60293	DA60021	A527T	D176V	G242A G246T G284A G423A	G81D V82Syn G95D A141Syn	-	-	A180G A184T G235A C432G C457T	R60Syn I62L G79S G144Syn L153Syn	0.565862	0.0103488	0	0
DA60361	DA60023	A527T	D176V	-	-	T57G C63T G305A A437T C512T	G19Syn Y21Syn G102D Q146L T171I	C43T C73T G417A	R15C R25W Q139Syn	0.897509	0.0152732	0	0
DA60362	DA60023	A527T	D176V	-	-	T57G C63T G305A A437T C512T	G19Syn Y21Syn G102D Q146L T171I	C43T G262A G647A	R15C V88I G216D	0.918047	0.0114639	0	0
DA60363	DA60023	A527T	D176V	-	-	T57G C63T G305A A437T C512T	G19Syn Y21Syn G102D Q146L T171I	C43T G235A C432T	R15C G79S G144Syn	0.875463	0.0133696	0	0
DA60364	DA60023	A527T	D176V	-	-	T57G C63T G305A A437T C512T	G19Syn Y21Syn G102D Q146L T171I	C43T C405T G661A A728G	R15C H135Syn G221S Q243R	0.878974	0.0177616	0	0
DA60366	DA60020	A527T	D176V	G242A G246T G284A G423A	G81D V82Syn G95D A141Syn	C261G C342T G417T A707C G708T	D87E G114Syn Q139H K236T	C43A A320C	R15S K107T	0.752763	0.0147924	0	0
DA60555	DA59599	A527T	D176V	G305A	G102D	T57G C63T A437T C512T	G19Syn Y21Syn Q146L T171I	C43T T102C C188A G526A C660T	R15C R34Syn P63Q D176I R220Syn	0.874769	0.0254074	0	0
DA60556	DA60020	A527T	D176V	G242A G246T G284A G423A	G81D V82Syn G95D A141Syn	C261G C342T G417T A707C G708T	D87E G114Syn Q139H K236T	G44A C116T	R15H A39V	0.585288	0.0126233	0	0
DA60557	DA59599	A527T	D176V	G305A	G102D	T57G C63T A437T C512T	G19Syn Y21Syn Q146L T171I	C52A G276T A649T	Q18K L92Syn T217S	0.863842	0.0220249	0	0
DA60558	DA59599	A527T	D176V	G305A	G102D	T57G C63T A437T C512T	G19Syn Y21Syn Q146L T171I	G32A G43T	G11D R15C	0.791927	0.00500168	0	0
DA60559	DA60020	A527T	D176V	G242A G246T G284A G423A	G81D V82Syn G95D A141Syn	C261G C342T G417T A707C G708T	D87E G114Syn Q139H K236T	C43A A720T	R15S Q240H	0.739164	0.0133198	0	0
DA60560	DA60020	A527T	D176V	G242A G246T G284A G423A	G81D V82Syn G95D A141Syn	C261G C342T G417T A707C G708T	D87E G114Syn Q139H K236T	C(-17)del	5'UTRmut	0.654232	0.0092742	0	0
DA60266	DA60039	A527C	D176A	C187T G241T G265A C676T	P63S G81C A89T R226C	C201A A404G C609G C676T	T67Syn H135R G203Syn R226C	A77T G133T A255T A320G G646T	D26V V45L E85D K107R G216C	0.78298	0.00721815	0	0
DA60267	DA60039	A527C	D176A	C187T G241T G265A C676T	P63S G81C A89T R226C	C201A A404G C609G C676T	T67Syn H135R G203Syn R226C	C(-15)- G108A G248A A351T A404G	5'UTRmut Q36Syn R83H E117D H135R	0.752956	0.0180877	0	0
DA60268	DA60039	A527C	D176A	C187T G241T G265A C676T	P63S G81C A89T R226C	C201A A404G C609G C676T	T67Syn H135R G203Syn R226C	C(-15)- G133T A320G G646T	5'UTRmut V45L K107R G216C	0.723627	0.00351073	0	0
DA60269	DA60039	A527C	D176A	C187T G241T G265A C676T	P63S G81C A89T R226C	C201A A404G C609G C676T	T67Syn H135R G203Syn R226C	A71G G133T A320G G392A G646T	Q24R V45L K107R R131H G216C	0.542872	0.0122941	0	0
DA60349	DA60038	A527C	D176A	G241T T450C	G81C G150Syn	A77T G431A G540T G565A	D26V G144D A180Syn E189K	G397T	D133Y	0.543543	0.00412799	0	0
DA60350	DA60036	A527C	D176A	C187T G241T G265A C676T	P63S G81C A89T R226C	C133T A320G G646T	V45L K107R G216C	C201A G235A G248A	T67Syn G79S R83H	0.695728	0.0156923	0	0
DA60351	DA60036	A527C	D176A	C187T G241T G265A C676T	P63S G81C A89T R226C	C133T A320G G646T	V45L K107R G216C	G12A T249C	P4Syn R83Syn	0.559831	0.0297418	0	0
DA60352	DA60038	A527C	D176A	G241T T450C	G81C G150Syn	A77T G431A G540T G565A	D26V G144D A180Syn E189K	C65A G131A T519G C527T	A22D G44E I173M D176V	0.523735	0.00708627	0	0
DA60353	DA60036	A527C	D176A	C187T G241T G265A C676T	P63S G81C A89T R226C	C133T A320G G646T	V45L K107R G216C	G268A A380G	A90T A127G	0.543675	0.00251711	0	0
DA60354	DA60039	A527C	D176A	C187T G241T G265A C676T	P63S G81C A89T R226C	C201A A404G C609G C676T	T67Syn H135R G203Syn R226C	G297A A351T A527C	V99Syn E117D	0.553467	0.0116827	0	0
DA60294	DA60042	A53G	Q18R	G304C	G102R	G132T	G44Syn	A50G G56C A437G C663T	H17R G19A Q146R G221Syn	0.463678	0.005252	0	0
DA60295	DA60043	A53G	Q18R	G304C	G102R	-	-	C330A C380G	D110E A127G	0.329447	0.00839436	0	0
DA60296	DA60040	A53G	Q18R	G304C	G102R	G58A C156A	D20N T52Syn	G12A G131A G231A G471A A695G	P4Syn G44E Q77Syn V157Syn K232R	0.390011	0.00953998	0	0
DA60297	DA60040	A53G	Q18R	G304C	G102R	G58A C156A	D20N T52Syn	G204T C380G	L68Syn A127G	0.333638	0.00499543	0	0
DA60298	DA60040	A53G	Q18R	G304C	G102R	G58A C156A	D20N T52Syn	A59C G69A T168A	D20T R23Syn D56E	0.373681	0.0105473	0	0
DA60299	DA60040	A53G	Q18R	G304C	G102R	G58A C156A	D20N T52Syn	C380G	A127G	0.332933	0.00558516	0	0
DA60300	DA60043	A53G	Q18R	G304C	G102R	-	-	T9A G64A A71T T299C T307C G708A	I3Syn A22T Q24L V100A S103P K236Syn	0.305997	0.00838582	0	0
DA60367	DA60043	A53G	Q18R	G304C	G102R	-	-	C(-15)T G68T C114T C342T	5'UTRmut R23L Y38Syn G114Syn	0.562854	0.00813009	0	0
DA60368	DA60040	A53G	Q18R	G304C	G102R	G58A C156A	D20N T52Syn	G68T A71T	R23L Q24L	0.460618	0.00477648	0	0
DA60369	DA60040	A53G	Q18R	G304C	G102R	G58A C156A	D20N T52Syn	A71T	Q24L	0.363765	0.0056585	0	0
DA60370	DA60040	A53G	Q18R	G304C	G102R	G58A C156A	D20N T52Syn	A71T	Q24L	0.365537	0.00275221	0	0
DA60371	DA60040	A53G	Q18R	G304C	G102R	G58A C156A	D20N T52Syn	A59C C360A C531T T716A	D20T G120Syn G177Syn I239N	0.320639	0.00456917	0	0
DA60372	DA60040	A53G	Q18R	G304C	G102R	G58A C156A	D20N T52Syn	C46A	L16I	0.313834	0.0027489	0	0
DA61006	DA60723	C380G G381C	A127G	G316C A527T	V106L D176V	G12A C303T	P4Syn I101Syn	C43A A62T C556T T614C	R15S Y21F L186Syn I205T	0.768891	0.0139092	0	0
DA61007	DA60723	C380G G381C	A127G	G316C A527T	V106L D176V	G12A C303T	P4Syn I101Syn	G32A T225C T327G G550A C676T	G11D P75Syn P109Syn V184I R226C	0.784049	0.0157752	0	0
DA61008	DA60726	C380G G381C	A127G	T506G	L169R	G130A G133A T228G C658T	G44R V45M V76Syn R220T	C43T G105A T228G C658T	R15C L355Syn V76Syn R220C	0.778822	0.0160012	0	0
DA61009	DA60725	C380G G381C	A127G	G55C	G19R	C(-17)T G96C G133C G448T T506G	5'UTRmut L32Syn V45L G150C L169R	G378A C639A	L126Syn A213Syn	0.652964	0.0181666	0	0
DA61010	DA60724	C380G G381C	A127G	G316C A527T	V106L D176V	G39A C391T C676T A696G	V13Syn R131C R226C K232Syn	C(-15)del G76A C382T G424T G619A	5'UTRmut D26N L128Syn V142F D207N	0.775309	0.0136472	0	0
DA61011	DA60725	C380G G381C	A127G	G55C	G19R	C(-17)T G96C G133C G448T T506G	5'UTRmut L32Syn V45L G150C L169R	C376T	L126Syn	0.644699	0.00876381	0	0
DA61012	DA60725	C380G G381C	A127G	G55C	G19R	C(-17)T G96C G133C G448T T506G	5'UTRmut L32Syn V45L G150C L169R	T27A C139T A154G A165T A707C	I9A H47Y T52A K55N K236T	0.686877	0.0113052	0	0
DA61013	DA60725	C380G G381C	A127G	G55C	G19R	C(-17)T G96C G133C G448T T506G	5'UTRmut L32Syn V45L G150C L169R	A217G C531T G537A T544A	N73D G177Syn L179Syn S182T	0.708423	0.0165657	0	0
DA60337	DA60028	C43A	R15S	C117T G235A	A39Syn G79S	G558A G634A	L186Syn A212T	C161T G468A T506G	A54V L156Syn L169R	0.722274	0.00832828	0	0
DA60338	DA60028	C43A	R15S	C117T G235A	A39Syn G79S	G558A G634A	L186Syn A212T	T506G	L169R	0.567141	0.00696478	0	0
DA60339	DA60028	C43A	R15S	C117T G235A	A39Syn G79S	G558A G634A	L186Syn A212T	T389C A398T T444A	V130A D133V N148K	0.777166	0.00931396	0	0
DA60340	DA60028	C43A	R15S	C117T G235A	A39Syn G79S	G558A G634A	L186Syn A212T	G238A G506G C554T	G80S L169R S185L	0.445324	0.00386687	0	0
DA60341	DA60028	C43A	R15S	C117T G235A	A39Syn G79S	G558A G634A	L186Syn A212T	G238T	G80C	0.479986	0.00468954	0	0
DA60342	DA60028	C43A	R15S	C117T G235A	A39Syn G79S	G558A G634A	L186Syn A212T	T389C A398T T444A	V130A D133V N148K	0.801051	0.0299299	0	0
DA60343	DA60019	C43A	R15S	G242A	G81D	G385T	D129Y	C368T G451C G540A	A123V V151L A180Syn	0.744956	0.0135466	0	0
DA60344	DA60019	C43A	R15S	G242A	G81D	G385T	D129Y	A527T	D176V	0.890259	0.00755435	0	0
DA60345	DA60019	C43A	R15S	G242A	G81D	G385T	D129Y	G133A C576G	V45M A192Syn	0.816838	0.0123635	0	0
DA60346	DA60016	C43A	R15S	G133A C274T A412C C512T C591T	V45M L92Syn K138Q T171I I197Syn	A351C	E117D	T506G	L169R	0.666803	0.0149795	0	0
DA60347	DA60019	C43A	R15S	G242A	G81D	G385T	D129Y	G133A T306C C591T	V45M G102Syn I197Syn	0.801327	0.0161942	0	0
DA60348	DA60019	C43A	R15S	G242A	G81D	G385T	D129Y	T(-14)A G133A C237T C403G C512T	5'UTRmut V45M G79Syn H135D T171I	0.81529	0.015997	0	0
DA60365	DA59582	C43A	R15S	G262A C512T	V88I T171I	-	-	G32A G222A G305A A527T T597A	G11D V74Syn G102D D176V I199Syn	0.716862	0.0185389	0	0
